# Supplementary material for: Ultrafast silicon photonic reservoir computing engine delivering over 200 TOPS
Source: Nat Commun. 2024 Dec 30;15:10841. doi: 10.1038/s41467-024-55172-3 (PMC11686264; doi:10.1038/s41467-024-55172-3)
Supplement: Supplementary file 3 — Source Data [file 41467_2024_55172_MOESM3_ESM.xlsx]

## Sheet: Fig.2d
Output port index	Uniform distribution	Optimized distribution
1	0	0.395238
2	0.047619	0.42381
3	0.133333	0.385714
4	0.171429	0.428571
5	0.195238	0.504762
6	0.233333	0.490476
7	0.27619	0.52381
8	0.419048	0.457143
9	0.438095	0.509524
10	0.447619	0.504762
11	0.485714	0.52381
12	0.6	0.442857
13	0.619048	0.480952
14	0.680952	0.47619
15	0.685714	0.5
16	0.728571	0.471429
17	0.728571	0.52381
18	0.809524	0.52381
19	0.857143	0.485714
20	0.880952	0.466667
21	0.933333	0.447619
22	0.952381	0.414286
23	1	0.452381
24	0.952381	0.414286
25	0.933333	0.447619
26	0.880952	0.466667
27	0.857143	0.485714
28	0.809524	0.52381
29	0.728571	0.52381
30	0.728571	0.471429
31	0.685714	0.5
32	0.680952	0.47619
33	0.619048	0.480952
34	0.6	0.442857
35	0.485714	0.52381
36	0.447619	0.504762
37	0.438095	0.509524
38	0.419048	0.457143
39	0.27619	0.52381
40	0.233333	0.490476
41	0.195238	0.504762
42	0.171429	0.428571
43	0.133333	0.385714
44	0.047619	0.42381
45	0	0.395238

## Sheet: Fig.3b
Time (ns)	Ground truth	Experiment	Error
0	-0.890196	-0.827738	0.0624584
0.0167364	-0.929412	-0.975774	0.046362
0.0334728	-0.929412	-0.854065	0.0753467
0.0502092	-0.85098	-0.870412	0.0194319
0.0669456	-0.466667	-0.313436	0.153231
0.083682	0.513725	0.459855	0.0538706
0.100418	0.00392157	0.135951	0.132029
0.117155	-0.74902	-0.69888	0.0501391
0.133891	-0.898039	-0.915506	0.0174671
0.150628	-0.937255	-0.878746	0.0585085
0.167364	-0.929412	-0.906221	0.0231912
0.1841	-0.843137	-0.831603	0.0115346
0.200837	-0.396078	-0.272179	0.123899
0.217573	0.631373	0.535635	0.0957375
0.23431	-0.0901961	0.00415455	0.0943506
0.251046	-0.780392	-0.723304	0.0570882
0.267782	-0.921569	-0.879895	0.0416735
0.284519	-0.937255	-1.00473	0.0674754
0.301255	-0.937255	-0.962665	0.0254101
0.317992	-0.87451	-0.909126	0.0346166
0.334728	-0.466667	-0.367692	0.098975
0.351464	0.678431	0.576308	0.102123
0.368201	0.0196078	0.286932	0.267324
0.384937	-0.780392	-0.693462	0.0869303
0.401674	-0.929412	-0.853358	0.0760538
0.41841	-0.952941	-0.999957	0.0470156
0.435146	-0.952941	-0.880704	0.0722369
0.451883	-0.929412	-0.84256	0.0868513
0.468619	-0.709804	-0.623953	0.0858509
0.485356	0.380392	0.388131	0.0077391
0.502092	0.560784	0.438119	0.122665
0.518828	-0.647059	-0.628541	0.0185183
0.535565	-0.913725	-0.922954	0.00922882
0.552301	-0.945098	-0.964142	0.0190438
0.569038	-0.960784	-0.919372	0.0414127
0.585774	-0.968627	-0.972997	0.00436994
0.60251	-0.945098	-0.893751	0.0513466
0.619247	-0.741176	-0.674173	0.0670036
0.635983	0.47451	0.494904	0.0203945
0.65272	0.733333	0.464479	0.268854
0.669456	-0.670588	-0.704925	0.0343363
0.686192	-0.929412	-0.841275	0.0881373
0.702929	-0.952941	-0.937898	0.0150433
0.719665	-0.960784	-0.844161	0.116624
0.736402	-0.976471	-0.89584	0.0806302
0.753138	-0.976471	-0.897162	0.0793088
0.769874	-0.952941	-0.876894	0.0760476
0.786611	-0.694118	-0.638222	0.0558957
0.803347	0.137255	0.316101	0.178846
0.820084	0.0117647	0.139279	0.127515
0.83682	-0.576471	-0.656565	0.0800943
0.853556	-0.788235	-0.71196	0.0762752
0.870293	-0.819608	-0.92621	0.106602
0.887029	-0.74902	-0.705305	0.043715
0.903766	-0.498039	-0.640931	0.142892
0.920502	-0.160784	-0.227618	0.0668334
0.937238	-0.239216	-0.183086	0.0561294
0.953975	-0.584314	-0.590829	0.00651494
0.970711	-0.764706	-0.707994	0.0567122
0.987448	-0.796078	-0.782807	0.0132712
1.00418	-0.717647	-0.683277	0.0343696
1.02092	-0.482353	-0.458144	0.024209
1.03766	-0.160784	-0.19275	0.0319657
1.05439	-0.247059	-0.166874	0.0801845
1.07113	-0.584314	-0.517649	0.0666643
1.08787	-0.756863	-0.651401	0.105462
1.1046	-0.796078	-0.768372	0.0277066
1.12134	-0.72549	-0.755189	0.0296993
1.13808	-0.482353	-0.450675	0.0316783
1.15481	-0.152941	-0.154093	0.00115162
1.17155	-0.231373	-0.106994	0.124378
1.18828	-0.576471	-0.580126	0.00365509
1.20502	-0.764706	-0.681828	0.0828782
1.22176	-0.803922	-0.823914	0.0199924
1.23849	-0.741176	-0.679974	0.0612023
1.25523	-0.498039	-0.438882	0.0591574
1.27197	-0.137255	-0.135683	0.00157186
1.2887	-0.207843	-0.126268	0.0815751
1.30544	-0.576471	-0.645031	0.0685602
1.32218	-0.764706	-0.728919	0.0357874
1.33891	-0.811765	-0.768694	0.0430711
1.35565	-0.74902	-0.739265	0.00975473
1.37238	-0.513725	-0.529927	0.0162017
1.38912	-0.145098	-0.151987	0.00688898
1.40586	-0.184314	-0.153231	0.0310822
1.42259	-0.552941	-0.488787	0.0641541
1.43933	-0.764706	-0.692085	0.072621
1.45607	-0.811765	-0.815806	0.00404158
1.4728	-0.764706	-0.735992	0.0287139
1.48954	-0.537255	-0.52456	0.0126951
1.50628	-0.152941	-0.116861	0.0360799
1.52301	-0.145098	-0.138743	0.00635521
1.53975	-0.537255	-0.510323	0.0269314
1.55649	-0.764706	-0.683466	0.0812402
1.57322	-0.819608	-0.811041	0.00856721
1.58996	-0.772549	-0.753978	0.018571
1.60669	-0.568627	-0.558373	0.0102545
1.62343	-0.168627	-0.120898	0.0477293
1.64017	-0.0980392	-0.107423	0.00938334
1.6569	-0.513725	-0.544768	0.0310426
1.67364	-0.756863	-0.618073	0.13879
1.69038	-0.827451	-0.769677	0.057774
1.70711	-0.796078	-0.71633	0.0797481
1.72385	-0.6	-0.608095	0.00809545
1.74059	-0.192157	-0.102382	0.0897744
1.75732	-0.0588235	-0.0254769	0.0333466
1.77406	-0.466667	-0.48765	0.0209834
1.79079	-0.74902	-0.772809	0.0237895
1.80753	-0.827451	-0.702749	0.124702
1.82427	-0.811765	-0.722455	0.0893099
1.841	-0.639216	-0.597403	0.041813
1.85774	-0.239216	-0.107716	0.131499
1.87448	-0.0117647	0.0526324	0.0643971
1.89121	-0.419608	-0.412104	0.00750347
1.90795	-0.72549	-0.654837	0.070653
1.92469	-0.827451	-0.848278	0.020827
1.94142	-0.827451	-0.759529	0.0679222
1.95816	-0.686275	-0.632163	0.0541119
1.9749	-0.301961	-0.350562	0.0486016
1.99163	0.0117647	0.112411	0.100646
2.00837	-0.356863	-0.356298	0.000564845
2.0251	-0.717647	-0.680984	0.0366631
2.04184	-0.835294	-0.824346	0.0109478
2.05858	-0.835294	-0.84428	0.00898541
2.07531	-0.72549	-0.688014	0.0374758
2.09205	-0.364706	-0.298842	0.0658643
2.10879	0.0352941	0.116298	0.081004
2.12552	-0.278431	-0.16326	0.115172
2.14226	-0.686275	-0.62118	0.0650945
2.159	-0.827451	-0.745429	0.0820219
2.17573	-0.843137	-0.884195	0.0410575
2.19247	-0.756863	-0.727443	0.0294197
2.20921	-0.443137	-0.444298	0.00116097
2.22594	0.0196078	-0.0162574	0.0358652
2.24268	-0.192157	-0.0574445	0.134712
2.25941	-0.647059	-0.58481	0.062249
2.27615	-0.827451	-0.838944	0.0114928
2.29289	-0.85098	-0.84355	0.00743065
2.30962	-0.788235	-0.718396	0.0698396
2.32636	-0.529412	-0.567846	0.0384341
2.3431	-0.0196078	-0.0681372	0.0485293
2.35983	-0.0901961	-0.019971	0.0702251
2.37657	-0.592157	-0.544665	0.0474915
2.39331	-0.811765	-0.741037	0.0707278
2.41004	-0.858824	-0.837343	0.0214805
2.42678	-0.811765	-0.72266	0.0891051
2.44351	-0.6	-0.618364	0.0183644
2.46025	-0.0980392	0.0063987	0.104438
2.47699	0.027451	0.0139095	0.0135415
2.49372	-0.505882	-0.528265	0.0223829
2.51046	-0.788235	-0.801121	0.0128856
2.5272	-0.866667	-0.754411	0.112256
2.54393	-0.835294	-0.721697	0.113597
2.56067	-0.678431	-0.710462	0.0320306
2.57741	-0.207843	-0.128561	0.0792826
2.59414	0.0980392	0.215286	0.117247
2.61088	-0.396078	-0.372505	0.0235729
2.62762	-0.756863	-0.78188	0.0250169
2.64435	-0.858824	-0.784889	0.073935
2.66109	-0.85098	-0.839534	0.0114459
2.67782	-0.733333	-0.826937	0.0936033
2.69456	-0.341176	-0.32977	0.0114069
2.7113	0.137255	0.0900874	0.0471675
2.72803	-0.262745	-0.243644	0.0191009
2.74477	-0.709804	-0.648125	0.061679
2.76151	-0.843137	-0.783463	0.0596747
2.77824	-0.866667	-0.81841	0.0482565
2.79498	-0.780392	-0.791022	0.0106294
2.81172	-0.47451	-0.466299	0.00821113
2.82845	0.0980392	0.0695905	0.0284488
2.84519	-0.0901961	-0.0176778	0.0725183
2.86192	-0.631373	-0.591767	0.0396058
2.87866	-0.827451	-0.77897	0.0484808
2.8954	-0.866667	-0.821909	0.0447578
2.91213	-0.827451	-0.81433	0.0131212
2.92887	-0.584314	-0.621473	0.0371598
2.94561	-0.0352941	-0.0765827	0.0412885
2.96234	0.0745098	0.13235	0.05784
2.97908	-0.529412	-0.571188	0.0417764
2.99582	-0.811765	-0.833306	0.0215416
3.01255	-0.87451	-0.911827	0.0373169
3.02929	-0.85098	-0.868426	0.0174456
3.04603	-0.701961	-0.691663	0.010298
3.06276	-0.207843	-0.202284	0.00555869
3.0795	0.184314	0.106281	0.0780327
3.09623	-0.372549	-0.368948	0.00360112
3.11297	-0.756863	-0.735202	0.021661
3.12971	-0.866667	-0.853303	0.0133634
3.14644	-0.87451	-0.843268	0.0312417
3.16318	-0.780392	-0.700195	0.0801975
3.17992	-0.396078	-0.425742	0.0296637
3.19665	0.192157	0.223092	0.0309355
3.21339	-0.160784	-0.211949	0.0511645
3.23013	-0.694118	-0.690681	0.00343707
3.24686	-0.85098	-0.90046	0.0494795
3.2636	-0.882353	-0.877599	0.00475437
3.28033	-0.827451	-0.758453	0.0689984
3.29707	-0.576471	-0.518272	0.0581981
3.31381	0.0666667	0.0152038	0.0514629
3.33054	0.0666667	0.0240572	0.0426094
3.34728	-0.568627	-0.516025	0.0526026
3.36402	-0.827451	-0.822658	0.00479284
3.38075	-0.87451	-0.799902	0.0746076
3.39749	-0.866667	-0.811889	0.0547781
3.41423	-0.709804	-0.686433	0.0233708
3.43096	-0.184314	-0.122878	0.0614358
3.4477	0.231373	0.221576	0.00979619
3.46444	-0.388235	-0.386053	0.00218243
3.48117	-0.772549	-0.713436	0.059113
3.49791	-0.87451	-0.838916	0.0355941
3.51464	-0.882353	-0.885926	0.00357258
3.53138	-0.796078	-0.751886	0.0441925
3.54812	-0.427451	-0.386226	0.0412248
3.56485	0.231373	0.212135	0.0192376
3.58159	-0.113725	-0.101105	0.0126209
3.59833	-0.686275	-0.661611	0.0246638
3.61506	-0.858824	-0.822314	0.0365091
3.6318	-0.890196	-0.86361	0.026586
3.64854	-0.843137	-0.773619	0.0695184
3.66527	-0.631373	-0.521341	0.110031
3.68201	0.0196078	0.0594578	0.03985
3.69874	0.168627	0.224216	0.0555889
3.71548	-0.529412	-0.512378	0.0170339
3.73222	-0.827451	-0.818536	0.00891529
3.74895	-0.898039	-0.908382	0.0103429
3.76569	-0.882353	-0.81271	0.0696431
3.78243	-0.772549	-0.753206	0.0193426
3.79916	-0.286275	-0.223956	0.0623189
3.8159	0.309804	0.298411	0.0113933
3.83264	-0.262745	-0.283335	0.02059
3.84937	-0.756863	-0.804696	0.0478337
3.86611	-0.890196	-0.837296	0.0529002
3.88285	-0.905882	-0.91232	0.00643777
3.89958	-0.843137	-0.805477	0.0376604
3.91632	-0.576471	-0.582888	0.00641695
3.93305	0.152941	0.186564	0.0336227
3.94979	0.0901961	0.184406	0.0942097
3.96653	-0.607843	-0.457815	0.150028
3.98326	-0.85098	-0.879025	0.0280445
4	-0.898039	-0.833847	0.0641923

## Sheet: Fig.3c
Time	Ground truth	Experiment	Error
0	-0.701961	-0.694692	0.00726882
0.0167364	-0.0745098	-0.215353	0.140843
0.0334728	0.34902	0.353347	0.00432715
0.0502092	-0.427451	-0.429621	0.00217047
0.0669456	-0.803922	-0.801234	0.00268791
0.083682	-0.890196	-0.920116	0.0299199
0.100418	-0.898039	-0.890129	0.00791031
0.117155	-0.827451	-0.817051	0.0104002
0.133891	-0.490196	-0.53221	0.0420139
0.150628	0.317647	0.343746	0.026099
0.167364	0.027451	0.030891	0.00344
0.1841	-0.678431	-0.607957	0.0704741
0.200837	-0.866667	-0.915744	0.0490774
0.217573	-0.905882	-0.898439	0.00744384
0.23431	-0.882353	-0.918657	0.036304
0.251046	-0.74902	-0.751098	0.00207876
0.267782	-0.160784	-0.260605	0.0998209
0.284519	0.443137	0.392922	0.0502151
0.301255	-0.333333	-0.32282	0.0105138
0.317992	-0.796078	-0.819176	0.0230973
0.334728	-0.898039	-0.830329	0.0677098
0.351464	-0.905882	-0.899128	0.00675447
0.368201	-0.866667	-0.932712	0.0660452
0.384937	-0.615686	-0.610145	0.00554176
0.401674	0.2	0.25035	0.0503499
0.41841	0.254902	0.281623	0.0267208
0.435146	-0.592157	-0.631287	0.0391301
0.451883	-0.858824	-0.900816	0.0419926
0.468619	-0.913725	-0.954223	0.0404976
0.485356	-0.905882	-0.964983	0.059101
0.502092	-0.819608	-0.804826	0.0147817
0.518828	-0.427451	-0.460898	0.0334473
0.535565	0.47451	0.433648	0.0408615
0.552301	-0.0352941	0.115582	0.150876
0.569038	-0.72549	-0.815745	0.0902552
0.585774	-0.890196	-0.892399	0.00220313
0.60251	-0.913725	-0.975686	0.0619607
0.619247	-0.905882	-0.968581	0.0626988
0.635983	-0.788235	-0.79837	0.0101344
0.65272	-0.231373	-0.121931	0.109441
0.669456	0.576471	0.486641	0.0898301
0.686192	-0.278431	-0.192143	0.0862886
0.702929	-0.803922	-0.753505	0.0504165
0.719665	-0.913725	-0.888401	0.0253247
0.736402	-0.929412	-1.02804	0.0986257
0.753138	-0.913725	-0.952549	0.0388238
0.769874	-0.764706	-0.761203	0.00350289
0.786611	-0.0588235	-0.00827494	0.0505486
0.803347	0.6	0.523787	0.0762126
0.820084	-0.411765	-0.418078	0.00631373
0.83682	-0.827451	-0.945819	0.118368
0.853556	-0.921569	-0.988575	0.0670067
0.870293	-0.937255	-0.965098	0.0278431
0.887029	-0.921569	-1.00623	0.0846564
0.903766	-0.772549	-0.775744	0.00319476
0.920502	-0.0352941	0.109258	0.144553
0.937238	0.670588	0.543854	0.126735
0.953975	-0.427451	-0.277687	0.149764
0.970711	-0.858824	-0.906234	0.0474109
0.987448	-0.929412	-0.905526	0.0238856
1.00418	-0.937255	-1.00494	0.0676889
1.02092	-0.929412	-0.932316	0.00290394
1.03766	-0.843137	-0.725518	0.117619
1.05439	-0.262745	-0.0883706	0.174374
1.07113	0.85098	0.645245	0.205736
1.08787	-0.223529	-0.287935	0.0644059
1.1046	-0.843137	-0.809773	0.0333642
1.12134	-0.929412	-1.07347	0.144055
1.13808	-0.952941	-0.961501	0.00855946
1.15481	-0.952941	-0.95011	0.00283165
1.17155	-0.937255	-0.921541	0.0157141
1.18828	-0.764706	-0.731159	0.033547
1.20502	0.278431	0.231154	0.0472771
1.22176	0.796078	0.568317	0.227761
1.23849	-0.592157	-0.694656	0.102499
1.25523	-0.905882	-0.931422	0.0255392
1.27197	-0.945098	-0.880522	0.0645758
1.2887	-0.960784	-0.892503	0.0682808
1.30544	-0.968627	-0.902327	0.0663002
1.32218	-0.976471	-0.969677	0.00679349
1.33891	-0.976471	-0.92454	0.0519306
1.35565	-0.945098	-0.929387	0.0157111
1.37238	-0.670588	-0.648936	0.0216522
1.38912	-0.584314	-0.66174	0.0774268
1.40586	-0.803922	-0.939716	0.135795
1.42259	-0.835294	-0.878592	0.0432978
1.43933	-0.811765	-0.90262	0.0908552
1.45607	-0.694118	-0.773465	0.0793471
1.4728	-0.45098	-0.373532	0.0774488
1.48954	-0.301961	-0.0826334	0.219327
1.50628	-0.435294	-0.352116	0.0831779
1.52301	-0.631373	-0.647645	0.016272
1.53975	-0.709804	-0.774506	0.0647022
1.55649	-0.701961	-0.764187	0.0622258
1.57322	-0.592157	-0.625978	0.0338211
1.58996	-0.427451	-0.386872	0.0405787
1.60669	-0.34902	-0.357847	0.00882737
1.62343	-0.482353	-0.447883	0.0344703
1.64017	-0.631373	-0.640329	0.00895691
1.6569	-0.709804	-0.720374	0.0105699
1.67364	-0.686275	-0.746552	0.0602778
1.69038	-0.576471	-0.59094	0.0144695
1.70711	-0.396078	-0.348206	0.0478728
1.72385	-0.341176	-0.250896	0.0902803
1.74059	-0.482353	-0.395491	0.0868615
1.75732	-0.639216	-0.665816	0.0266008
1.77406	-0.701961	-0.734758	0.032797
1.79079	-0.686275	-0.669461	0.0168136
1.80753	-0.552941	-0.575101	0.0221596
1.82427	-0.372549	-0.261715	0.110834
1.841	-0.32549	-0.255621	0.0698694
1.85774	-0.490196	-0.57682	0.0866239
1.87448	-0.654902	-0.594363	0.0605393
1.89121	-0.709804	-0.729457	0.0196529
1.90795	-0.678431	-0.709381	0.03095
1.92469	-0.545098	-0.484288	0.0608098
1.94142	-0.356863	-0.321366	0.0354967
1.95816	-0.317647	-0.269692	0.047955
1.9749	-0.505882	-0.499062	0.00682052
1.99163	-0.662745	-0.686614	0.0238685
2.00837	-0.717647	-0.718283	0.0006359
2.0251	-0.678431	-0.600085	0.0783459
2.04184	-0.537255	-0.548349	0.0110937
2.05858	-0.32549	-0.30809	0.0173997
2.07531	-0.309804	-0.30534	0.00446417
2.09205	-0.505882	-0.518577	0.0126946
2.10879	-0.670588	-0.660646	0.00994191
2.12552	-0.717647	-0.790049	0.0724019
2.14226	-0.678431	-0.639083	0.039348
2.159	-0.521569	-0.519789	0.00177989
2.17573	-0.301961	-0.232462	0.069499
2.19247	-0.309804	-0.266209	0.0435948
2.20921	-0.529412	-0.467585	0.061827
2.22594	-0.686275	-0.658903	0.0273712
2.24268	-0.741176	-0.768104	0.0269277
2.25941	-0.686275	-0.648725	0.0375497
2.27615	-0.505882	-0.580193	0.0743106
2.29289	-0.286275	-0.198499	0.0877758
2.30962	-0.301961	-0.227086	0.0748747
2.32636	-0.537255	-0.424259	0.112996
2.3431	-0.701961	-0.707633	0.00567247
2.35983	-0.741176	-0.722233	0.0189436
2.37657	-0.678431	-0.656816	0.0216151
2.39331	-0.498039	-0.493263	0.00477615
2.41004	-0.262745	-0.256054	0.00669066
2.42678	-0.301961	-0.203902	0.0980591
2.44351	-0.545098	-0.48377	0.0613276
2.46025	-0.717647	-0.709793	0.00785441
2.47699	-0.74902	-0.802374	0.0533548
2.49372	-0.694118	-0.735205	0.0410876
2.51046	-0.490196	-0.456699	0.0334972
2.5272	-0.239216	-0.266903	0.0276869
2.54393	-0.294118	-0.271146	0.0229718
2.56067	-0.560784	-0.458425	0.10236
2.57741	-0.717647	-0.683524	0.0341228
2.59414	-0.756863	-0.824566	0.0677037
2.61088	-0.686275	-0.59983	0.0864443
2.62762	-0.47451	-0.561697	0.087187
2.64435	-0.215686	-0.193894	0.021792
2.66109	-0.278431	-0.280221	0.00178988
2.67782	-0.560784	-0.532903	0.027881
2.69456	-0.72549	-0.724606	0.000884691
2.7113	-0.764706	-0.79211	0.0274044
2.72803	-0.694118	-0.6353	0.0588179
2.74477	-0.482353	-0.520314	0.0379615
2.76151	-0.2	-0.218909	0.0189092
2.77824	-0.278431	-0.244994	0.0334369
2.79498	-0.568627	-0.637255	0.0686277
2.81172	-0.733333	-0.721633	0.0117002
2.82845	-0.772549	-0.804335	0.0317863
2.84519	-0.694118	-0.676224	0.0178939
2.86192	-0.47451	-0.432549	0.0419604
2.87866	-0.184314	-0.184636	0.000322003
2.8954	-0.254902	-0.273499	0.0185972
2.91213	-0.576471	-0.591787	0.0153164
2.92887	-0.741176	-0.774237	0.0330604
2.94561	-0.772549	-0.756726	0.0158231
2.96234	-0.717647	-0.718584	0.000936807
2.97908	-0.482353	-0.346213	0.136139
2.99582	-0.168627	-0.0424142	0.126213
3.01255	-0.239216	-0.231051	0.00816492
3.02929	-0.576471	-0.674461	0.0979899
3.04603	-0.74902	-0.814219	0.0651993
3.06276	-0.788235	-0.849135	0.0608996
3.0795	-0.717647	-0.661428	0.0562192
3.09623	-0.482353	-0.429172	0.0531808
3.11297	-0.152941	-0.0802211	0.0727201
3.12971	-0.215686	-0.212086	0.00360024
3.14644	-0.560784	-0.521602	0.0391824
3.16318	-0.741176	-0.687291	0.0538851
3.17992	-0.788235	-0.779979	0.00825598
3.19665	-0.72549	-0.745911	0.0204205
3.21339	-0.498039	-0.500139	0.00209933
3.23013	-0.137255	-0.0945289	0.042726
3.24686	-0.176471	-0.0778738	0.0985968
3.2636	-0.552941	-0.55369	0.000748397
3.28033	-0.74902	-0.801459	0.0524389
3.29707	-0.803922	-0.749593	0.0543287
3.31381	-0.741176	-0.789539	0.0483627
3.33054	-0.521569	-0.534721	0.0131526
3.34728	-0.137255	-0.141305	0.00405047
3.36402	-0.152941	-0.191183	0.0382421
3.38075	-0.529412	-0.506392	0.02302
3.39749	-0.74902	-0.707959	0.0410608
3.41423	-0.803922	-0.819794	0.0158726
3.43096	-0.756863	-0.761879	0.00501652
3.4477	-0.552941	-0.609412	0.0564713
3.46444	-0.145098	-0.118054	0.0270436
3.48117	-0.113725	-0.136956	0.0232307
3.49791	-0.513725	-0.550936	0.0372101
3.51464	-0.74902	-0.699757	0.0492623
3.53138	-0.811765	-0.864777	0.0530118
3.54812	-0.772549	-0.799627	0.0270781
3.56485	-0.576471	-0.581085	0.00461432
3.58159	-0.176471	-0.194862	0.0183915
3.59833	-0.0666667	-0.113448	0.0467811
3.61506	-0.47451	-0.415239	0.0592712
3.6318	-0.741176	-0.772615	0.0314388
3.64854	-0.811765	-0.765207	0.0465575
3.66527	-0.788235	-0.783082	0.00515339
3.68201	-0.615686	-0.640128	0.0244419
3.69874	-0.207843	-0.158726	0.0491176
3.71548	-0.0196078	0.0641964	0.0838043
3.73222	-0.435294	-0.486638	0.0513438
3.74895	-0.72549	-0.757986	0.0324958
3.76569	-0.819608	-0.800437	0.0191705
3.78243	-0.803922	-0.881647	0.0777252
3.79916	-0.654902	-0.584802	0.0700999
3.8159	-0.254902	-0.268695	0.0137934
3.83264	0.0196078	0.0382265	0.0186186
3.84937	-0.372549	-0.501223	0.128674
3.86611	-0.717647	-0.693785	0.0238624
3.88285	-0.819608	-0.867815	0.048207
3.89958	-0.819608	-0.868584	0.0489763
3.91632	-0.694118	-0.683766	0.0103514
3.93305	-0.317647	-0.311348	0.00629891
3.94979	0.0431373	0.0830748	0.0399375
3.96653	-0.301961	-0.303258	0.00129718
3.98326	-0.686275	-0.708415	0.0221404
4	-0.819608	-0.84702	0.0274124

## Sheet: Fig.3f
Time (ns)	X	Y	Z (Ground truth)	Z (Experiment)
0	-0.743517	-0.390552	18.3581	16.5125
0.0167084	-0.677448	-0.73647	16.0848	16.0951
0.0334169	-0.785867	-1.15525	14.1089	13.3541
0.0501253	-1.05082	-1.75287	12.4095	11.8648
0.0668338	-1.51003	-2.67595	10.9918	11.6118
0.0835422	-2.25943	-4.13889	9.91968	9.6633
0.100251	-3.46441	-6.467	9.38477	9.14598
0.116959	-5.36118	-10.0796	9.90637	8.80118
0.133668	-8.24473	-15.1091	12.6859	13.0928
0.150376	-12.1088	-20.3197	19.6885	22.2456
0.167084	-15.742	-21.0098	31.2808	32.7798
0.183793	-16.3618	-12.9573	40.8275	39.973
0.200501	-12.7258	-2.61765	41.1389	39.8929
0.21721	-7.40079	2.81574	35.798	36.6696
0.233918	-3.04408	4.01259	30.4911	30.8903
0.250627	-0.281667	3.88684	26.401	25.7534
0.267335	1.33285	3.81343	23.2142	24.1985
0.284043	2.37283	4.19981	20.6699	20.8667
0.300752	3.27467	5.15599	18.7085	19.0827
0.31746	4.33447	6.75589	17.43	17.8183
0.334169	5.75626	9.07487	17.1197	17.94
0.350877	7.67677	12.0249	18.311	18.5481
0.367586	10.0306	14.9481	21.6765	20.3437
0.384294	12.3142	16.1494	27.2904	26.5529
0.401003	13.4594	13.7885	33.2043	32.3793
0.417711	12.5535	8.79587	36.0541	35.5121
0.434419	10.0027	4.06023	34.9126	35.3977
0.451128	7.06923	1.61934	31.5552	30.9441
0.467836	4.7542	1.02056	27.9485	27.1465
0.484545	3.32554	1.29087	24.6653	24.3721
0.501253	2.64913	1.90785	21.802	22.0893
0.517962	2.52708	2.74179	19.3564	19.3637
0.53467	2.83921	3.86327	17.3498	16.8945
0.551378	3.56166	5.44666	15.8751	15.4372
0.568087	4.75922	7.70529	15.168	14.4098
0.584795	6.55208	10.8033	15.7209	14.9442
0.601504	8.99446	14.4603	18.3745	18.3609
0.618212	11.8158	17.2694	23.974	23.9525
0.634921	13.9692	16.5266	31.5293	32.4892
0.651629	13.9502	11.192	36.912	35.5854
0.668338	11.4475	4.75351	37.0708	38.6009
0.685046	7.89375	0.934756	33.6443	35.4274
0.701754	4.84477	-0.236283	29.5032	29.3808
0.718463	2.8363	-0.177928	25.7742	25.6988
0.735171	1.73459	0.236853	22.5575	23.8806
0.75188	1.24481	0.705486	19.773	19.343
0.768588	1.13728	1.20875	17.3569	17.5453
0.785297	1.29282	1.83476	15.2755	13.986
0.802005	1.68461	2.72493	13.5259	12.1112
0.818713	2.36309	4.07731	12.157	13.1473
0.835422	3.45315	6.1668	11.3312	10.4822
0.85213	5.15472	9.31564	11.4721	9.69251
0.868839	7.69494	13.7397	13.4967	14.3703
0.885547	11.1098	18.516	18.9954	19.1833
0.902256	14.5797	20.2299	28.7041	29.6677
0.918964	15.8867	14.8213	38.1973	37.5108
0.935673	13.4395	5.34947	40.4866	42.9162
0.952381	8.76827	-0.841512	36.458	36.2036
0.969089	4.48704	-2.72406	31.3069	30.5318
0.985798	1.60909	-2.79227	27.0163	25.2257
1.00251	-0.0756229	-2.58657	23.5585	23.2444
1.01921	-1.0652	-2.64827	20.6929	22.3372
1.03592	-1.77349	-3.12364	18.3038	18.7874
1.05263	-2.49205	-4.08718	16.378	17.7695
1.06934	-3.4341	-5.66535	15.0062	14.7027
1.08605	-4.78891	-8.0481	14.4473	14.4304
1.10276	-6.74777	-11.3554	15.2623	15.4755
1.11947	-9.38423	-15.2335	18.4152	18.5257
1.13617	-12.3501	-17.9464	24.745	24.5207
1.15288	-14.4209	-16.4098	32.8479	32.9274
1.16959	-13.9854	-10.3021	37.8468	38.0582
1.1863	-11.0477	-3.66136	37.1832	37.3867
1.20301	-7.28421	-0.158271	33.2221	31.6111
1.21972	-4.23301	0.738302	28.9674	30.1067
1.23642	-2.2937	0.583494	25.2468	27.2014
1.25313	-1.24173	0.203003	22.0627	22.5628
1.26984	-0.749359	-0.145646	19.3072	21.6143
1.28655	-0.577153	-0.448093	16.9061	17.9348
1.30326	-0.592351	-0.766163	14.812	15.757
1.31997	-0.744992	-1.18329	12.9932	13.3103
1.33668	-1.04133	-1.80692	11.4331	11.42
1.35338	-1.53801	-2.78868	10.1447	11.1526
1.37009	-2.34389	-4.36559	9.19876	9.26113
1.3868	-3.63632	-6.89721	8.83059	10.1991
1.40351	-5.69458	-10.7718	9.65509	10.2834
1.42022	-8.80609	-16.166	13.0176	15.0211
1.43693	-12.8569	-21.252	21.0651	23.3571
1.45363	-16.3293	-20.596	33.4649	33.6648
1.47034	-16.2108	-11.2798	41.9664	42.6035
1.48705	-11.919	-0.931383	40.6508	42.0675
1.50376	-6.44566	3.60177	34.8447	36.7966
1.52047	-2.26988	4.34845	29.6971	30.1892
1.53718	0.299052	4.16113	25.8193	25.6547
1.55388	1.80858	4.18105	22.816	22.7454
1.57059	2.83916	4.72175	20.4562	20.0635
1.5873	3.80294	5.86907	18.7253	19.0015
1.60401	4.97899	7.6829	17.7775	17.1492
1.62072	6.55271	10.1689	17.9649	18.0787
1.63743	8.58911	13.0634	19.8685	20.3445
1.65414	10.8851	15.3674	23.9635	24.1387
1.67084	12.7373	15.2701	29.6647	29.2809
1.68755	13.0983	11.8228	34.3695	33.7646
1.70426	11.5495	6.94565	35.5479	35.8146
1.72097	8.87747	3.23204	33.4567	34.182
1.73768	6.26089	1.65483	30.0542	30.5271
1.75439	4.37756	1.47258	26.6663	25.3458
1.77109	3.31664	1.92222	23.6304	23.5396
1.7878	2.92108	2.68155	21.0083	22.134
1.80451	3.0374	3.71806	18.8251	17.9112
1.82122	3.59528	5.1505	17.1571	16.4931
1.83793	4.61502	7.16517	16.1911	16.4972
1.85464	6.17297	9.8967	16.3141	18.4983
1.87135	8.34791	13.2552	18.2409	18.2827
1.88805	10.9534	16.2212	22.7103	26.0425
1.90476	13.226	16.5612	29.4079	29.9354
1.92147	13.8371	12.6171	35.2851	36.1413
1.93818	12.0906	6.72608	36.8628	36.5901
1.95489	8.95077	2.32391	34.4051	35.9752
1.9716	5.89776	0.561395	30.54	31.4993
1.9883	3.72317	0.361182	26.8128	28.5839
2.00501	2.47356	0.75136	23.5393	22.219
2.02172	1.91404	1.32859	20.7037	21.1121
2.03843	1.82903	2.02955	18.2633	17.8761
2.05514	2.09509	2.95276	16.2092	15.1937
2.07185	2.69738	4.27399	14.5877	14.9076
2.08855	3.71008	6.23241	13.5485	14.4319
2.10526	5.27741	9.07657	13.4631	13.2506
2.12197	7.57455	12.9678	15.0976	13.0507
2.13868	10.5909	17.0978	19.6647	18.8468
2.15539	13.665	18.8316	27.7242	26.7176
2.1721	15.0703	14.9124	36.0869	35.8403
2.18881	13.3858	7.17967	39.0827	37.8495
2.20551	9.53181	1.13589	36.2874	36.7651
2.22222	5.63572	-1.17934	31.6805	30.7568
2.23893	2.85923	-1.46039	27.456	27.5221
2.25564	1.21304	-1.18585	23.9059	24.3964
2.27235	0.326832	-0.940566	20.8862	21.5925
2.28906	-0.151164	-0.873679	18.2764	18.2312
2.30576	-0.455951	-0.999755	16.0088	14.3594
2.32247	-0.733058	-1.32952	14.0428	13.6667
2.33918	-1.08333	-1.91753	12.3585	12.0751
2.35589	-1.60214	-2.88629	10.9656	11.0456
2.3726	-2.41698	-4.44764	9.93868	9.15335
2.38931	-3.70772	-6.9341	9.50756	9.30746
2.40602	-5.73866	-10.7247	10.2683	8.92958
2.42272	-8.77077	-15.9226	13.5054	13.8162
2.43943	-12.6929	-20.7868	21.2324	21.7248
2.45614	-16.0571	-20.2365	33.0854	32.7416
2.47285	-16.0311	-11.5395	41.3393	42.0341
2.48956	-12.0032	-1.52992	40.3971	40.3887
2.50627	-6.72224	3.0764	34.8651	35.418
2.52297	-2.62199	3.91699	29.7505	29.74
2.53968	-0.0782187	3.7467	25.8168	25.2486
2.55639	1.40789	3.7179	22.7232	22.2407
2.5731	2.39499	4.16391	20.2416	20.8468
2.58981	3.28784	5.18211	18.3362	19.2278
2.60652	4.36565	6.85594	17.1224	17.0533
2.62322	5.83497	9.26105	16.9045	16.6768
2.63993	7.81553	12.3045	18.2527	17.9426
2.65664	10.2323	15.2514	21.8575	21.6193
2.67335	12.535	16.2932	27.7542	27.6971
2.69006	13.5747	13.622	33.7065	31.9428
2.70677	12.4836	8.27844	36.2904	36.6105
2.72348	9.76113	3.58292	34.784	34.1017
2.74018	6.77155	1.3136	31.317	30.0157
2.75689	4.4839	0.845518	27.6558	24.8883
2.7736	3.10312	1.15529	24.3692	24.783
2.79031	2.46018	1.77134	21.5112	20.2873
2.80702	2.35581	2.57909	19.0661	18.2927
2.82373	2.66289	3.66351	17.0479	17.0742
2.84043	3.36569	5.19904	15.5402	15.885
2.85714	4.53376	7.41624	14.759	15.052
2.87385	6.29167	10.4874	15.1771	15.315
2.89056	8.73818	14.2568	17.6667	17.3354
2.90727	11.6399	17.4091	23.1435	23.9719
2.92398	14.0062	17.0971	30.952	32.4819
2.94069	14.2351	11.8103	36.9816	37.3001
2.95739	11.8189	5.13099	37.599	37.4951
2.9741	8.17329	0.895988	34.1915	34.698
2.99081	4.94863	-0.476885	29.9445	29.9859
3.00752	2.78969	-0.479724	26.1121	25.9253
3.02423	1.57955	-0.10242	22.8216	22.9227
3.04094	1.00466	0.300861	19.9782	19.2029
3.05764	0.809518	0.684206	17.5046	16.5335
3.07435	0.848453	1.11116	15.3537	15.2093
3.09106	1.06714	1.68515	13.4991	15.1187
3.10777	1.48153	2.54447	11.9392	12.1824
3.12448	2.16626	3.88999	10.7205	10.1654
3.14119	3.26634	6.00245	10.0118	9.49102
3.15789	5.00438	9.2944	10.2278	11.0256
3.1746	7.63949	13.9816	12.3828	12.2941
3.19131	11.2653	19.19	18.2806	18.5829
3.20802	15.0123	21.1284	28.8872	26.8028
3.22473	16.3838	15.0075	39.2102	37.2262
3.24144	13.5896	4.56739	41.337	39.2927
3.25815	8.48324	-1.83801	36.7492	36.2284
3.27485	3.94738	-3.6006	31.3368	31.3086
3.29156	0.955234	-3.5986	27.0331	27.7382
3.30827	-0.794981	-3.44494	23.6596	25.3607
3.32498	-1.87184	-3.67363	20.9345	23.099
3.34169	-2.72194	-4.42439	18.7581	19.5839
3.3584	-3.65796	-5.77939	17.1764	17.1715
3.3751	-4.90893	-7.84501	16.3931	15.5491
3.39181	-6.64184	-10.6786	16.8474	16.7707
3.40852	-8.92923	-13.9662	19.27	19.9151
3.42523	-11.5041	-16.4494	24.2768	24.7162
3.44194	-13.4553	-15.839	30.947	34.5947
3.45865	-13.5155	-11.2219	35.8671	36.4058
3.47536	-11.3714	-5.55759	36.3564	37.6623
3.49206	-8.21042	-1.8822	33.446	32.6513
3.50877	-5.38918	-0.602998	29.6107	29.6883
3.52548	-3.47909	-0.597115	26.0234	26.8114
3.54219	-2.43584	-1.06189	22.8828	23.3605
3.5589	-2.02591	-1.70139	20.1663	19.7816
3.57561	-2.06409	-2.50465	17.8467	18.3668
3.59231	-2.4582	-3.60074	15.9382	15.8931
3.60902	-3.22607	-5.18594	14.529	14.8545
3.62573	-4.46539	-7.5161	13.8509	14.2485
3.64244	-6.33049	-10.7915	14.429	14.311
3.65915	-8.9354	-14.8246	17.2355	17.2593
3.67586	-12.0226	-18.134	23.3173	24.3699
3.69256	-14.4652	-17.4217	31.8252	31.8631
3.70927	-14.4645	-11.308	37.9322	37.8587
3.72598	-11.6705	-4.28895	38.0391	37.3348
3.74269	-7.75518	-0.118617	34.1675	33.2978
3.7594	-4.42678	1.0852	29.7309	29.6791
3.77611	-2.25203	1.02121	25.8532	25.4113
3.79282	-1.03353	0.692047	22.5618	22.5772
3.80952	-0.413669	0.435011	19.7274	21.1727
3.82623	-0.111869	0.303625	17.2608	20.4955
3.84294	0.0425631	0.274905	15.1058	16.7708
3.85965	0.142499	0.326473	13.2216	12.4568
3.87636	0.239724	0.456147	11.5747	12.9639
3.89307	0.370136	0.686804	10.1379	11.2857
3.90977	0.570633	1.07265	8.89168	11.9477
3.92648	0.89382	1.7124	7.82886	11.5273
3.94319	1.42557	2.77598	6.97348	10.3528
3.9599	2.30529	4.54928	6.41693	9.91939
3.97661	3.76175	7.46087	6.46581	8.67123
3.99332	6.13985	12.0572	7.9184	7.19
4.01003	9.77323	18.3895	12.5622	15.2987
4.02673	14.4034	23.5514	23.2095	24.5017
4.04344	17.6829	20.098	37.7509	33.8528
4.06015	16.0543	7.41724	44.3616	44.1774
4.07686	10.2576	-2.64775	40.0318	40.0078
4.09357	4.36408	-5.69062	33.5554	32.9042
4.11028	0.345394	-5.80815	28.7807	27.5019
4.12698	-2.02632	-5.60329	25.4441	24.5603
4.14369	-3.46683	-5.86533	23.0198	20.6907
4.1604	-4.57813	-6.74638	21.3366	21.7461
4.17711	-5.72789	-8.21981	20.4768	20.1548
4.19382	-7.10974	-10.1671	20.6901	20.8466
4.21053	-8.75731	-12.2239	22.2871	22.4182
4.22723	-10.4555	-13.6039	25.4019	25.9735
4.24394	-11.6969	-13.2651	29.3349	27.6573
4.26065	-11.8588	-10.8878	32.4285	32.3722
4.27736	-10.7646	-7.54279	33.2984	35.5983
4.29407	-8.88673	-4.86924	31.9632	33.6736
4.31078	-6.98129	-3.54641	29.4894	29.8493
4.32749	-5.55712	-3.33721	26.7777	27.7227
4.34419	-4.7632	-3.79167	24.275	26.022
4.3609	-4.55804	-4.69351	22.1563	24.4748
4.37761	-4.87457	-5.99524	20.5581	20.0428
4.39432	-5.67363	-7.73394	19.6763	18.6479
4.41103	-6.93571	-9.91185	19.8233	20.5039
4.42774	-8.61193	-12.2598	21.4054	21.6561
4.44444	-10.4575	-14.0071	24.67	24.4221
4.46115	-11.9174	-13.9198	29.0629	26.673
4.47786	-12.248	-11.4277	32.7484	31.5562
4.49457	-11.1473	-7.77737	33.9527	34.045
4.51128	-9.11549	-4.67776	32.6291	32.3677
4.52799	-6.98904	-3.1215	29.9245	31.0926
4.5447	-5.37102	-2.81801	27.015	26.8179
4.5614	-4.43734	-3.23576	24.3187	25.1525
4.57811	-4.1334	-4.08375	22.0026	23.6038
4.59482	-4.35929	-5.31617	20.1807	18.4409
4.61153	-5.07816	-6.99575	19.0113	17.244
4.62824	-6.286	-9.18197	18.7813	18.7759
4.64495	-7.96773	-11.7622	19.9425	20.0121
4.66165	-9.98829	-14.1018	22.9526	22.826
4.67836	-11.8495	-14.873	27.6407	27.9317
4.69507	-12.7029	-12.844	32.3465	31.7616
4.71178	-11.9182	-8.75667	34.6411	33.8432
4.72849	-9.81669	-4.94354	33.8041	33.9263
4.7452	-7.38065	-2.79398	31.0645	31.1468
4.7619	-5.40831	-2.18265	27.8914	29.5639
4.77861	-4.17399	-2.44216	24.9091	26.5468
4.79532	-3.63126	-3.15143	22.2977	23.0106
4.81203	-3.65387	-4.19732	20.1312	20.2448
4.82874	-4.15964	-5.64677	18.5098	19.7311
4.84545	-5.15017	-7.6232	17.6361	16.8666
4.86216	-6.65558	-10.2103	17.8968	19.2475
4.87886	-8.68093	-13.1531	19.8803	19.3644
4.89557	-10.9765	-15.4429	24.0792	27.5959
4.91228	-12.8102	-15.2469	29.8577	29.774
4.92899	-13.1113	-11.7417	34.5035	34.2544
4.9457	-11.5054	-6.78256	35.5739	34.673
4.96241	-8.79369	-3.10345	33.3793	33.5083
4.97911	-6.17033	-1.57587	29.9708	29.2636
4.99582	-4.30004	-1.42659	26.5716	26.4691
5.01253	-3.25436	-1.88584	23.535	23.2885
5.02924	-2.86817	-2.6459	20.9139	20.9772
5.04595	-2.99207	-3.67663	18.7299	18.6561
5.06266	-3.54944	-5.10569	17.0577	17.2911
5.07937	-4.56864	-7.11595	16.0821	16.4347
5.09607	-6.13138	-9.8644	16.1963	15.0811
5.11278	-8.30835	-13.2391	18.0938	18.4575
5.12949	-10.9293	-16.2465	22.569	23.3339
5.1462	-13.2379	-16.6425	29.332	27.7146
5.16291	-13.8853	-12.7954	35.2939	34.5269
5.17962	-12.1715	-6.77878	36.9263	35.8544
5.19632	-9.00466	-2.29391	34.4457	32.4783
5.21303	-5.91013	-0.503461	30.5736	29.3015
5.22974	-3.70959	-0.307661	26.8284	25.8638
5.24645	-2.44395	-0.695639	23.5448	23.5954
5.26316	-1.87326	-1.26475	20.7009	20.6125
5.27987	-1.77515	-1.95044	18.2512	17.6997
5.29657	-2.02643	-2.84654	16.1833	14.4442
5.31328	-2.60579	-4.12826	14.5376	14.6156
5.32999	-3.58564	-6.02696	13.4547	14.4978
5.3467	-5.11176	-8.82771	13.279	12.1071
5.36341	-7.35537	-12.6551	14.7533	13.814
5.38012	-10.3494	-16.8642	19.0969	17.0745
5.39683	-13.5009	-18.9659	27.0187	26.1119
5.41353	-15.1168	-15.5006	35.6389	35.6213
5.43024	-13.6373	-7.62917	39.1762	37.2837
5.44695	-9.80372	-1.31945	36.6829	34.4999
5.46366	-5.82019	1.21699	32.0475	31.733
5.48037	-2.93315	1.58606	27.7523	27.4978
5.49708	-1.20332	1.32934	24.1509	24.1601
5.51378	-0.262304	1.09599	21.0974	19.0532
5.53049	0.256688	1.05712	18.4652	16.4512
5.5472	0.602641	1.23763	16.1838	15.6558
5.56391	0.933463	1.65928	14.2157	13.6043
5.58062	1.3637	2.39377	12.5493	12.5792
5.59733	2.00578	3.59122	11.2174	11.1594
5.61404	3.00813	5.50355	10.3456	11.7659
5.63074	4.58082	8.46783	10.2906	9.44685
5.64745	6.99692	12.8265	11.8844	11.4278
5.66416	10.3977	18.0531	16.7274	15.9628
5.68087	14.2246	21.124	26.2968	27.9906
5.69758	16.3385	16.9207	37.327	37.1808
5.71429	14.4922	6.94418	41.4931	41.33
5.73099	9.71674	-0.68686	37.8915	38.6589
5.7477	4.95009	-3.253	32.4246	33.1404
5.76441	1.64336	-3.46358	27.874	29.1404
5.78112	-0.322332	-3.26799	24.3064	24.9871
5.79783	-1.48678	-3.36353	21.4209	22.6457
5.81454	-2.3305	-3.93972	19.0757	19.2172
5.83124	-3.18725	-5.07851	17.275	17.5784
5.84795	-4.2932	-6.89281	16.1626	16.1469
5.86466	-5.84488	-9.49971	16.0863	16.8282
5.88137	-7.96314	-12.801	17.6776	17.1545
5.89808	-10.5717	-15.9556	21.8129	21.4658
5.91479	-13.016	-16.8697	28.416	27.7416
5.9315	-13.9561	-13.5278	34.7524	32.1079
5.9482	-12.511	-7.45485	37.0226	36.3303
5.96491	-9.40644	-2.63339	34.9179	33.3378
5.98162	-6.22007	-0.559597	31.0766	28.094
5.99833	-3.88773	-0.22947	27.2679	26.207
6.01504	-2.51007	-0.574842	23.9174	23.1873
6.03175	-1.86183	-1.11966	21.0147	19.7495
6.04845	-1.70329	-1.77034	18.5092	18.5161
6.06516	-1.8997	-2.60253	16.3805	15.774
6.08187	-2.41291	-3.78063	14.6545	14.6015
6.09858	-3.30106	-5.52868	13.4439	13.1922
6.11529	-4.69904	-8.12888	13.0357	10.9083
6.132	-6.78788	-11.7669	14.0782	13.1328
6.14871	-9.669	-16.0907	17.7354	15.5531
6.16541	-12.9234	-19.0238	25.0299	23.2996
6.18212	-15.0743	-16.8144	34.1442	33.6988
6.19883	-14.2653	-9.4353	39.1901	39.0277
6.21554	-10.744	-2.32028	37.6863	36.251
6.23225	-6.60245	1.00257	33.137	32.7615
6.24896	-3.41348	1.68109	28.6708	27.5328
6.26566	-1.44078	1.48358	24.916	24.4958
6.28237	-0.347609	1.23304	21.7528	20.9084
6.29908	0.254299	1.17307	19.0366	18.1478
6.31579	0.644976	1.34807	16.6876	15.6539
6.3325	1.00467	1.78148	14.665	13.9198
6.34921	1.46007	2.5452	12.9584	11.2919
6.36591	2.1336	3.78848	11.6052	11.3022
6.38262	3.17569	5.76587	10.7455	10.7695
6.39933	4.80455	8.80951	10.759	10.0308
6.41604	7.26935	13.1926	12.5165	11.6275
6.43275	10.6824	18.249	17.6314	17.5461
6.44946	14.3814	20.8041	27.2859	27.6181
6.46617	16.1721	16.101	37.7034	36.8317
6.48287	14.0576	6.18703	41.1011	42.5063
6.49958	9.29479	-0.79878	37.3311	38.1031
6.51629	4.72755	-3.0665	31.9805	32.8211
6.533	1.59748	-3.2166	27.5372	26.9612
6.54971	-0.251581	-3.01911	24.0152	23.3517
6.56642	-1.34675	-3.10939	21.1383	21.1759
6.58312	-2.13993	-3.65914	18.7784	19.1467
6.59983	-2.95004	-4.74875	16.9339	18.3305
6.61654	-4.00764	-6.49793	15.7314	16.0703
6.63325	-5.50298	-9.05723	15.4944	15.2773
6.64996	-7.59437	-12.4052	16.8564	15.8706
6.66667	-10.2451	-15.8626	20.7252	18.503

## Sheet: Fig.3g
Time (ns)	X	Y	Z (Ground truth)	Z (Experiment)
0	-12.8848	-17.351	27.3594	25.7556
0.0166945	-14.1821	-14.3935	34.3693	31.3152
0.033389	-12.9829	-8.24636	37.4452	34.9592
0.0500835	-9.88191	-2.85376	35.6738	35.6317
0.066778	-6.50316	-0.382101	31.7468	30.3934
0.0834725	-3.94941	0.101897	27.7949	26.1364
0.100167	-2.40369	-0.18266	24.3252	22.8423
0.116861	-1.62926	-0.664318	21.3261	20.5701
0.133556	-1.36219	-1.20014	18.7274	17.819
0.15025	-1.43019	-1.84002	16.4873	15.0949
0.166945	-1.76714	-2.71465	14.5976	14.4325
0.183639	-2.3989	-4.0098	13.1009	12.1867
0.200334	-3.4266	-5.98575	12.1407	10.8953
0.217028	-5.02564	-8.94203	12.0944	12.0591
0.233723	-7.41491	-13.0784	13.7946	12.1595
0.250417	-10.6378	-17.6878	18.6348	18.3471
0.267112	-14.0258	-19.8284	27.4854	28.4929
0.283806	-15.6335	-15.485	36.9009	34.3006
0.300501	-13.7529	-6.816	40.1332	39.8794
0.317195	-9.47129	-0.236512	36.8806	35.7609
0.33389	-5.23005	2.10656	31.8943	29.2847
0.350584	-2.26039	2.33824	27.5261	24.021
0.367279	-0.499769	2.10267	23.9556	22.1339
0.383973	0.497931	2.02507	20.9704	20.6447
0.400668	1.13967	2.27394	18.4372	16.5365
0.417362	1.70759	2.90827	16.3084	16.5403
0.434057	2.39998	4.02248	14.6041	14.4351
0.450751	3.3895	5.79442	13.4422	13.0529
0.467446	4.87242	8.46226	13.1361	11.8783
0.48414	7.0444	12.1918	14.3758	13.8158
0.500835	9.98232	16.4678	18.3457	18.247
0.517529	13.2064	19.0361	25.9611	25.9867
0.534224	15.1182	16.2547	34.8811	34.767
0.550918	13.9906	8.51573	39.2126	39.2281
0.567613	10.2803	1.76531	37.2029	37.9663
0.584307	6.19472	-1.15167	32.5919	31.6244
0.601002	3.14941	-1.6649	28.205	29.2968
0.617696	1.29592	-1.43409	24.5274	25.9423
0.634391	0.278208	-1.19573	21.4205	21.9681
0.651085	-0.28564	-1.15559	18.7485	19.5324
0.66778	-0.66109	-1.34859	16.4366	17.1255
0.684474	-1.01833	-1.80003	14.4466	15.071
0.701169	-1.4808	-2.58589	12.7707	12.9459
0.717863	-2.16818	-3.86377	11.4502	11.6406
0.734558	-3.23791	-5.89287	10.6325	10.8878
0.751252	-4.90359	-9.00784	10.7185	10.6859
0.767947	-7.43309	-13.4786	12.6299	10.8245
0.784641	-10.9056	-18.5621	17.9869	16.1156
0.801336	-14.5863	-20.8346	27.9078	26.0862
0.81803	-16.2059	-15.5859	38.2366	34.9012
0.834725	-13.8641	-5.71046	41.1332	39.3322
0.851419	-9.03434	1.05712	37.0607	37.4082
0.868114	-4.50892	3.1452	31.7227	31.2906
0.884808	-1.44839	3.24286	27.3323	25.6661
0.901503	0.35355	3.05435	23.8539	21.6901
0.918197	1.42755	3.17357	21.0127	19.8184
0.934891	2.22237	3.76137	18.688	18.5738
0.951586	3.05092	4.89918	16.888	16.9903
0.96828	4.14017	6.70959	15.7525	15.5944
0.984975	5.68137	9.33651	15.6266	16.793
1.00167	7.81676	12.7129	17.1597	17.6634
1.01836	10.492	16.0767	21.2812	21.5995
1.03506	13.0601	17.2399	28.0594	29.2567
1.05175	14.1493	13.9245	34.8009	34.6519
1.06845	12.7386	7.60664	37.3781	37.0771
1.08514	9.54758	2.53874	35.3289	35.0583
1.10184	6.23314	0.318125	31.3672	31.2838
1.11853	3.78685	-0.0617421	27.4616	26.9784
1.13523	2.3293	0.256091	24.0421	24.4547
1.15192	1.61532	0.749034	21.0847	21.7006
1.16861	1.39081	1.29982	18.523	16.1745
1.18531	1.49228	1.9718	16.3193	16.3
1.202	1.86761	2.90121	14.4718	15.9864
1.2187	2.55068	4.28476	13.0334	12.5686
1.23539	3.65415	6.38607	12.1772	11.6591
1.25209	5.35813	9.52647	12.324	11.5472
1.26878	7.8686	13.7784	14.3941	14.5812
1.28548	11.1782	18.2284	19.8435	19.5815
1.30217	14.4185	19.5745	29.0788	30.1192
1.31886	15.5294	14.2002	37.8199	38.0319
1.33556	13.1298	5.51678	39.8978	40.3347
1.35225	8.74123	-0.304043	36.118	35.5623
1.36895	4.69191	-2.16877	31.1717	30.9273
1.38564	1.94644	-2.25993	26.9426	26.2707
1.40234	0.343369	-2.02325	23.4722	23.6045
1.41903	-0.56894	-1.98137	20.5573	21.483
1.43573	-1.17416	-2.26834	18.0795	17.4748
1.45242	-1.73469	-2.94108	15.9997	13.9073
1.46912	-2.43824	-4.10208	14.3447	14.6459
1.48581	-3.45747	-5.93792	13.2423	13.284
1.5025	-4.98701	-8.69152	13.0289	12.3777
1.5192	-7.22921	-12.5281	14.4363	13.7266
1.53589	-10.2366	-16.8362	18.6888	19.0426
1.55259	-13.4592	-19.1403	26.6321	25.0866
1.56928	-15.2057	-15.8329	35.5339	33.6458
1.58598	-13.8114	-7.8821	39.3622	39.1327
1.60267	-9.9523	-1.31072	36.9062	37.9763
1.61937	-5.87819	1.33947	32.2199	31.9584
1.63606	-2.91303	1.73616	27.8743	28.9488
1.65275	-1.12934	1.48819	24.2473	24.0736
1.66945	-0.152648	1.27461	21.1826	21.0962
1.68614	0.401523	1.27812	18.5476	19.1148
1.70284	0.791995	1.5325	16.2721	15.4833
1.71953	1.18825	2.073	14.3242	14.23
1.73623	1.71818	2.99405	12.7074	12.0658
1.75292	2.51318	4.47859	11.4883	11.3742
1.76962	3.75091	6.8056	10.8765	10.9674
1.78631	5.65722	10.3251	11.3947	10.5324
1.80301	8.46705	15.0562	14.1785	12.5368
1.8197	12.1005	19.6501	20.9181	18.6937
1.83639	15.3461	19.8468	31.5112	29.3397
1.85309	15.753	12.4141	39.8779	38.0988
1.86978	12.3821	3.15582	40.1348	38.61
1.88648	7.5157	-1.86164	35.2832	35.1791
1.90317	3.49059	-3.07208	30.2281	28.8377
1.91987	0.914461	-2.97444	26.158	25.2101
1.93656	-0.578066	-2.83217	22.88	20.7589
1.95326	-1.49545	-3.04469	20.1715	19.346
1.96995	-2.23261	-3.72269	17.9497	17.3203
1.98664	-3.06196	-4.9536	16.2442	16.903
2.00334	-4.19107	-6.88178	15.2167	15.2574
2.02003	-5.81357	-9.66415	15.25	15.018
2.03673	-8.06285	-13.2195	17.0641	16.9318
2.05342	-10.8537	-16.6133	21.6518	21.1606
2.07012	-13.4388	-17.4253	28.9296	27.8929
2.08681	-14.3101	-13.4585	35.664	35.6146
2.10351	-12.5501	-6.7417	37.6696	38.2845
2.1202	-9.10902	-1.81007	35.0675	34.3045
2.13689	-5.74498	0.117458	30.9182	29.949
2.15359	-3.35724	0.344329	26.9949	26.4425
2.17028	-1.9665	-0.00129591	23.601	24.4052
2.18698	-1.28781	-0.448188	20.6706	22.4483
2.20367	-1.05411	-0.904917	18.1263	18.8873
2.22037	-1.10376	-1.42985	15.9215	17.5125
2.23706	-1.37488	-2.1406	14.0364	15.608
2.25376	-1.88745	-3.1995	12.4866	12.044
2.27045	-2.72935	-4.83963	11.3578	10.7686
2.28715	-4.06395	-7.36292	10.9078	11.077
2.30384	-6.12735	-11.1399	11.7425	10.943
2.32053	-9.11248	-16.0312	15.1295	15.2748
2.33723	-12.8037	-20.1642	22.7425	23.9448
2.35392	-15.7083	-18.9439	33.5719	31.9783
2.37062	-15.3565	-10.589	40.5497	38.9321
2.38731	-11.474	-1.74406	39.2969	39.3102
2.40401	-6.62955	2.29896	34.1609	33.567
2.4207	-2.89408	3.06728	29.2924	28.7787
2.4374	-0.576653	2.89544	25.4088	25.0258
2.45409	0.758861	2.8028	22.2586	21.5762
2.47078	1.61087	3.09435	19.6475	19.3143
2.48748	2.34175	3.86243	17.5169	15.9739
2.50417	3.20469	5.20434	15.9165	15.2073
2.52087	4.40567	7.27493	15.0359	15.004
2.53756	6.13048	10.2119	15.3087	14.8289
2.55426	8.50615	13.8781	17.5503	17.5225
2.57095	11.3527	17.0897	22.6714	22.3966
2.58765	13.7788	17.1639	30.2403	28.2941
2.60434	14.2324	12.3772	36.488	36.7497
2.62104	12.0642	5.739	37.573	37.6369
2.63773	8.51774	1.2816	34.4448	34.4659
2.65442	5.26637	-0.273739	30.2588	28.485
2.67112	3.04501	-0.344624	26.4109	25.7058
2.68781	1.78593	0.0327518	23.0941	22.7097
2.70451	1.19043	0.473324	20.2278	20.1584
2.7212	1.00276	0.920674	17.7375	18.4826
2.7379	1.07743	1.44365	15.5799	15.831
2.75459	1.36581	2.16133	13.7371	13.44
2.77129	1.89369	3.24029	12.2263	13.2778
2.78798	2.75835	4.91227	11.1431	10.6466
2.80467	4.12407	7.51939	10.7407	10.0325
2.82137	6.23088	11.3634	11.6784	11.0125
2.83806	9.29125	16.3311	15.2889	17.3881
2.85476	13.024	20.4016	23.1895	23.7555
2.87145	15.8448	18.7718	34.1396	34.7124
2.88815	15.2756	10.0654	40.8299	40.8157
2.90484	11.2477	1.39637	39.2411	37.7997
2.92154	6.39843	-2.46945	34.0006	33.7708
2.93823	2.70448	-3.16459	29.1567	28.9215
2.95492	0.427177	-2.98393	25.3068	25.4218
2.97162	-0.89042	-2.91661	22.1891	21.6915
2.98831	-1.74423	-3.25096	19.6129	20.8481
3.00501	-2.49582	-4.07887	17.5285	17.3903
3.0217	-3.3991	-5.50019	15.9985	16.7745
3.0384	-4.6612	-7.66379	15.2377	14.6434
3.05509	-6.45843	-10.6931	15.7232	15.4266
3.07179	-8.88111	-14.3122	18.264	18.2704
3.08848	-11.7075	-17.206	23.7419	24.9211
3.10518	-13.9136	-16.6341	31.2675	30.9673
3.12187	-13.9916	-11.4327	36.7972	35.6299
3.13856	-11.5642	-4.95696	37.1413	38.2811
3.15526	-8.02063	-1.02697	33.7914	32.6985
3.17195	-4.94097	0.215074	29.6487	29.6386
3.18865	-2.89649	0.182345	25.9017	25.9945
3.20534	-1.768	-0.22778	22.6683	22.7694
3.22204	-1.26165	-0.697379	19.8699	19.0578
3.23873	-1.14445	-1.20108	17.4417	17.0134
3.25543	-1.29382	-1.82497	15.3496	13.7168
3.27212	-1.68031	-2.70956	13.5896	14.3421
3.28881	-2.3524	-4.05158	12.2097	12.0434
3.30551	-3.43318	-6.1241	11.3691	11.679
3.3222	-5.12071	-9.2481	11.4844	11.7669
3.3389	-7.64196	-13.6457	13.4597	12.9935
3.35559	-11.0395	-18.4264	18.8726	18.4245
3.37229	-14.5184	-20.2361	28.5032	28.7314
3.38898	-15.8847	-14.9723	38.0538	37.4779
3.40568	-13.5081	-5.52307	40.4975	41.2734
3.42237	-8.86104	0.751852	36.5463	37.7342
3.43907	-4.56428	2.69328	31.3939	32.166
3.45576	-1.66347	2.77844	27.0867	26.772
3.47245	0.0370048	2.56977	23.6149	24.1478
3.48915	1.03304	2.62096	20.7374	19.9746
3.50584	1.74016	3.0817	18.3362	18.5023
3.52254	2.45141	4.02558	16.3951	15.7231
3.53923	3.37985	5.57754	15.0002	15.6712
3.55593	4.7147	7.92812	14.4019	14.4596
3.57262	6.64889	11.2066	15.1467	14.4397
3.58932	9.26605	15.097	18.1904	17.0064
3.60601	12.2456	17.9295	24.4148	22.9774
3.6227	14.3961	16.6085	32.5619	31.0109
3.6394	14.0765	10.5985	37.7915	35.3438
3.65609	11.2014	3.85214	37.3282	37.8024
3.67279	7.41989	0.2048	33.4109	33.1843
3.68948	4.31635	-0.761841	29.1327	28.7844
3.70618	2.32961	-0.627817	25.3841	23.7731
3.72287	1.2448	-0.252337	22.1787	22.3689
3.73957	0.730978	0.0902558	19.4064	19.9208
3.75626	0.541507	0.379421	16.9907	15.4319
3.77295	0.538714	0.672418	14.8828	13.7922
3.78965	0.667216	1.04736	13.049	14.0718
3.80634	0.927252	1.60238	11.469	11.1547
3.82304	1.36631	2.47521	10.1464	10.7243
3.83973	2.07947	3.88063	9.13247	9.5414
3.85643	3.23553	6.12577	8.61814	10.4554
3.87312	5.08771	9.68766	9.06457	10.1219
3.88982	7.92997	14.8055	11.6445	12.9416
3.90651	11.8568	20.385	18.4735	20.8272
3.92321	15.7775	21.8002	30.4232	31.0249
3.9399	16.7671	13.995	40.9814	38.7896
3.95659	13.1898	2.73416	41.814	42.2489
3.97329	7.60036	-3.20626	36.3253	36.5822
3.98998	2.98418	-4.50369	30.8291	31.4987
4.00668	0.0509385	-4.37687	26.6955	26.581
4.02337	-1.66229	-4.30952	23.5433	24.4392
4.04007	-2.77867	-4.74122	21.0808	21.2311
4.05676	-3.74976	-5.77438	19.2533	18.3831
4.07346	-4.88213	-7.46063	18.1846	17.8132
4.09015	-6.37747	-9.80536	18.1878	20.3342
4.10684	-8.31192	-12.5891	19.7868	20.449
4.12354	-10.5326	-14.9475	23.4695	24.6581
4.14023	-12.434	-15.2338	28.8627	29.8457
4.15693	-13.0166	-12.3358	33.6776	35.4328
4.17362	-11.7542	-7.63545	35.3309	38.5903
4.19032	-9.25295	-3.78324	33.655	35.5224
4.20701	-6.65549	-1.97942	30.4578	33.2864
4.22371	-4.71339	-1.66689	27.1075	30.4864
4.2404	-3.58303	-2.06039	24.0705	25.875
4.2571	-3.13319	-2.80889	21.439	22.9176
4.27379	-3.21763	-3.85013	19.2497	20.1322
4.29048	-3.75744	-5.28845	17.5857	18.1697
4.30718	-4.76658	-7.29309	16.6377	16.4961
4.32387	-6.30839	-9.98225	16.7919	16.3554
4.34057	-8.44054	-13.2224	18.7284	19.2456
4.35726	-10.9552	-15.989	23.1145	23.8185
4.37396	-13.0966	-16.1698	29.5272	29.3641
4.39065	-13.6195	-12.3484	35.0409	35.4604
4.40735	-11.9209	-6.76616	36.469	36.2913
4.42404	-8.91653	-2.58243	34.1095	35.5436
4.44073	-5.99478	-0.879988	30.3862	32.1182
4.45743	-3.90943	-0.687894	26.7539	29.2149
4.47412	-2.71821	-1.09772	23.5438	23.3705
4.49082	-2.20951	-1.73306	20.7628	22.309
4.50751	-2.1888	-2.54118	18.3869	17.8261
4.52421	-2.54811	-3.63391	16.4297	16.6465
4.5409	-3.28993	-5.19965	14.9779	15.8428
4.5576	-4.50053	-7.48223	14.2568	14.7285
4.57429	-6.32111	-10.6692	14.7698	15.0866
4.59098	-8.85766	-14.5854	17.4425	17.4594
4.60768	-11.8615	-17.8099	23.2634	22.5238
4.62437	-14.2637	-17.2688	31.4671	30.0552
4.64107	-14.3602	-11.5678	37.5291	36.6722
4.65776	-11.7371	-4.63998	37.8276	38.8435
4.67446	-7.93531	-0.452395	34.146	34.9248
4.69115	-4.65341	0.811847	29.7925	30.4419
4.70785	-2.49079	0.770014	25.9368	25.7258
4.72454	-1.28117	0.415067	22.6473	22.0217
4.74124	-0.686192	0.0881467	19.809	19.9756
4.75793	-0.437028	-0.162874	17.3372	17.9569
4.77462	-0.375728	-0.381006	15.1781	17.8187
4.79132	-0.428504	-0.627975	13.2928	13.9966
4.80801	-0.576104	-0.973588	11.6521	12.1097
4.82471	-0.83848	-1.50818	10.2384	10.9882
4.8414	-1.27146	-2.36806	9.05493	11.2266
4.8581	-1.98341	-3.76157	8.16149	10.0412
4.87479	-3.13555	-6.05451	7.71499	11.1309
4.89149	-4.99989	-9.69386	8.24051	8.49863
4.90818	-7.92142	-14.9859	10.9473	12.603
4.92487	-11.9927	-20.8901	18.0537	21.0484
4.94157	-16.0812	-22.3614	30.6495	31.9736
4.95826	-17.059	-13.9241	41.7377	41.5924
4.97496	-13.2306	-2.19476	42.2905	42.3601
4.99165	-7.3872	3.82016	36.4305	37.2484
5.00835	-2.63203	5.03089	30.8543	31.7982
5.02504	0.35936	4.86725	26.7743	27.5008
5.04174	2.11309	4.83117	23.7314	23.7806
5.05843	3.26872	5.33343	21.4158	20.1892
5.07513	4.29844	6.45889	19.7876	19.8213
5.09182	5.50367	8.2169	18.998	19.1866
5.10851	7.04871	10.5345	19.3822	19.2768
5.12521	8.95805	13.0239	21.4134	19.852
5.1419	10.9643	14.6851	25.3108	24.5191
5.1586	12.3901	14.0797	30.1799	30.1885
5.17529	12.4286	10.8042	33.7945	31.5708
5.19199	10.8992	6.6935	34.4154	35.3743
5.20868	8.54984	3.70951	32.4425	32.3243
5.22538	6.3284	2.45312	29.3992	28.7118
5.24207	4.75605	2.35894	26.3267	26.7538
5.25876	3.90839	2.88259	23.5569	22.8185
5.27546	3.68511	3.77551	21.196	21.1486
5.29215	3.97392	5.03424	19.331	19.4864
5.30885	4.7435	6.76188	18.1119	17.9421
5.32554	6.00856	9.0641	17.8339	16.3675
5.34224	7.8009	11.8759	19.006	19.3804
5.35893	9.99944	14.5572	22.1985	22.1142
5.37563	12.0976	15.5874	27.3906	26.9436
5.39232	13.1277	13.3985	32.7812	33.1668
5.40902	12.2934	8.85703	35.4276	34.4378
5.42571	9.95893	4.50016	34.4553	33.824
5.4424	7.24374	2.15747	31.3966	31.1667
5.4591	5.06714	1.532	27.9733	27.9609
5.47579	3.71276	1.7912	24.8067	26.7163
5.49249	3.08822	2.45066	22.0374	22.5159
5.50918	3.02571	3.38783	19.6967	20.4012
5.52588	3.42956	4.66907	17.8396	18.4628
5.54257	4.28005	6.46552	16.6099	16.5664
5.55927	5.64104	8.936	16.315	17.1904
5.57596	7.59444	12.0942	17.5484	17.7641
5.59265	10.0716	15.3103	21.0784	21.1594
5.60935	12.5381	16.7452	27.1301	28.0091
5.62604	13.8063	14.2308	33.6097	33.8652
5.64274	12.8254	8.67076	36.7204	37.7368
5.65943	10.0339	3.58445	35.3813	36.8792
5.67613	6.87527	1.05422	31.7841	31.812
5.69282	4.41585	0.467425	27.9885	28.1516
5.70952	2.90332	0.732686	24.5876	24.4907
5.72621	2.16107	1.28446	21.6326	23.6205
5.7429	1.95986	1.97697	19.0858	19.0824
5.7596	2.1483	2.87377	16.9331	17.0857
5.77629	2.68732	4.13238	15.212	15.4013
5.79299	3.62625	5.98087	14.0544	14.2638
5.80968	5.09331	8.66619	13.7871	13.9982
5.82638	7.25458	12.3367	15.1061	14.5428
5.84307	10.1301	16.4051	19.1185	19.0073
5.85977	13.1846	18.5849	26.5389	26.6084
5.87646	14.881	15.5636	34.9241	34.4755
5.89316	13.6686	8.39961	38.7563	36.3803
5.90985	10.1303	2.03721	36.725	37.0764
5.92654	6.25244	-0.725246	32.3015	31.9589
5.94324	3.36006	-1.21189	28.0362	28.0154
5.95993	1.60518	-0.96344	24.4113	24.5176
5.97663	0.663296	-0.655569	21.323	21.4801
5.99332	0.187749	-0.472826	18.6509	17.5426
6.01002	-0.0577866	-0.425606	16.3218	17.7219
6.02671	-0.213281	-0.492916	14.2874	14.9581
6.04341	-0.357778	-0.672882	12.5118	13.1755
6.0601	-0.544936	-0.995949	10.9675	9.71693
6.07679	-0.82827	-1.5341	9.6387	9.94767
6.09349	-1.28094	-2.41978	8.5327	11.9762
6.11018	-2.01572	-3.87932	7.70709	9.68625
6.12688	-3.21966	-6.25784	7.36692	9.47588
6.14357	-5.1753	-10.0719	8.03117	7.88931
6.16027	-8.21842	-15.5819	11.037	12.4843
6.17696	-12.4222	-21.4784	18.7854	20.648
6.19366	-16.4585	-22.2748	31.9392	34.5135
6.21035	-17.0179	-12.7841	42.4682	40.9401
6.22705	-12.7175	-1.09682	42.0761	41.5592
6.24374	-6.77113	4.33332	35.9256	34.9614
6.26043	-2.12338	5.27221	30.463	29.6723
6.27713	0.749975	5.06972	26.5296	25.1567
6.29382	2.43788	5.08496	23.6123	24.0801
6.31052	3.58123	5.66846	21.4297	21.1679
6.32721	4.63971	6.87578	19.9606	18.3361
6.34391	5.88868	8.69499	19.3847	17.7911
6.3606	7.47125	10.9963	20.0543	20.5607
6.3773	9.35731	13.2963	22.3618	22.1175
6.39399	11.2194	14.4742	26.3853	24.9834
6.41068	12.3525	13.3042	30.9553	28.7845
6.42738	12.0599	9.97865	33.8445	32.4435
6.44407	10.4049	6.17725	33.8799	32.5865
6.46077	8.145	3.62853	31.6764	30.7726
6.47746	6.1209	2.66532	28.7145	27.8734
6.49416	4.74949	2.73132	25.791	25.5466
6.51085	4.07159	3.34662	23.183	23.1755
6.52755	3.98694	4.33857	21.0017	18.9666
6.54424	4.40149	5.7309	19.3604	18.9843
6.56093	5.31409	7.60378	18.449	17.6886
6.57763	6.7121	10.0192	18.621	17.8727
6.59432	8.59461	12.7348	20.4008	20.5984
6.61102	10.718	14.8539	24.177	24.0889
6.62771	12.4286	14.7928	29.3768	27.5154
6.64441	12.7972	11.7108	33.734	33.7136
6.6611	11.425	7.30508	34.9813	32.9588
6.6778	8.99455	3.793	33.2101	33.0876
6.69449	6.55233	2.19642	30.0768	30.721
6.71119	4.75391	1.95381	26.8424	26.5973
6.72788	3.72962	2.39108	23.9078	23.2523
6.74457	3.36427	3.19154	21.376	20.7621
6.76127	3.52219	4.31908	19.3047	18.4741
6.77796	4.15324	5.87164	17.8018	17.4078
6.79466	5.26368	8.01084	17.1023	16.578
6.81135	6.91714	10.789	17.6448	18.6717
6.82805	9.09688	13.8626	20.0955	19.8774
6.84474	11.4949	15.9949	24.9232	25.1959
6.86144	13.2155	15.1688	31.0747	30.0168
6.87813	13.1444	10.8292	35.4084	34.6099
6.89482	11.0936	5.61884	35.6974	36.2902
6.91152	8.1467	2.27942	32.9559	32.8064
6.92821	5.53348	1.10763	29.3279	29.5282
6.94491	3.77117	1.12683	25.8917	25.7658
6.9616	2.82895	1.64045	22.8645	23.2601
6.9783	2.51519	2.38662	20.2557	20.9141
6.99499	2.66485	3.38	18.0716	16.4596
7.01169	3.22558	4.75588	16.3711	16.8243
7.02838	4.22484	6.7279	15.3218	15.3509
7.04508	5.76768	9.48317	15.2959	13.2367
7.06177	7.96597	13.0128	17.0202	15.9485
7.07846	10.7155	16.4454	21.4156	21.8759
7.09516	13.3092	17.4241	28.5333	28.4621
7.11185	14.29	13.6343	35.3776	36.3721
7.12855	12.6573	7.17043	37.6641	37.5719
7.14524	9.3152	2.09023	35.2502	34.9759
7.16194	5.94876	0.0148308	31.1485	31.1084
7.17863	3.51714	-0.273609	27.215	28.1833
7.19533	2.08753	0.0585867	23.7998	24.5998
7.21202	1.38589	0.517945	20.8506	20.6344
7.22871	1.14582	1.0005	18.2915	18.2748
7.24541	1.20444	1.56303	16.0775	14.2096
7.2621	1.49969	2.32791	14.1922	14.841
7.2788	2.05268	3.46796	12.6595	12.7242
7.29549	2.95891	5.22474	11.5847	10.0692
7.31219	4.38977	7.90619	11.2646	11.2147
7.32888	6.56841	11.8485	12.3752	12.4517
7.34558	9.66169	16.707	16.279	15.5602
7.36227	13.305	20.2368	24.4548	24.6924
7.37896	15.7853	17.8556	34.9681	36.9821
7.39566	14.8344	9.04972	40.5851	40.6869
7.41235	10.7049	1.01549	38.4629	40.8831
7.42905	6.04359	-2.32387	33.312	33.2433
7.44574	2.58753	-2.86061	28.6308	28.2575
7.46244	0.480659	-2.65995	24.8717	23.8748
7.47913	-0.727481	-2.58582	21.7893	20.8502
7.49583	-1.50852	-2.88814	19.2161	20.7173
7.51252	-2.19706	-3.64636	17.1006	16.8244
7.52922	-3.02749	-4.96164	15.4898	15.8478
7.54591	-4.19534	-7.00373	14.5629	15.1132
7.5626	-5.89627	-9.94062	14.7406	14.1359
7.5793	-8.27001	-13.7017	16.8366	17.5146
7.59599	-11.1931	-17.1952	21.8797	22.7182
7.61269	-13.8176	-17.6826	29.7012	30.2106
7.62938	-14.4989	-13.0354	36.5286	38.6507
7.64608	-12.3943	-5.9315	38.0155	36.8981
7.66277	-8.70709	-1.10261	34.8827	34.7639
7.67947	-5.27535	0.589724	30.5594	31.8443
7.69616	-2.91607	0.699702	26.612	26.9087
7.71285	-1.56202	0.353187	23.2345	23.8454
7.72955	-0.88927	-0.0166133	20.3245	20.7449
7.74624	-0.61447	-0.331046	17.7933	18.5232
7.76294	-0.566612	-0.63305	15.5852	16.8591
7.77963	-0.667365	-0.999338	13.663	13.6604
7.79633	-0.902974	-1.52597	12.0034	11.6264
7.81302	-1.31049	-2.34347	10.6047	10.5104
7.82972	-1.97596	-3.65067	9.50864	10.1213
7.84641	-3.04928	-5.75407	8.8696	8.86066
7.86311	-4.77145	-9.03276	9.11921	9.13473
7.8798	-7.4375	-13.9173	11.2268	11.5637
7.89649	-11.1896	-19.5517	17.1849	16.286
7.91319	-15.2167	-21.9916	28.3852	29.404
7.92988	-16.8399	-15.6799	39.7479	39.1121
7.94658	-13.9426	-4.33722	42.1527	44.9795
7.96327	-8.48312	2.54606	37.191	39.0727
7.97997	-3.66351	4.30022	31.538	31.6994
7.99666	-0.51699	4.26392	27.2105	28.796
8.01336	1.32838	4.14042	23.9122	24.6795
8.03005	2.48719	4.46661	21.3185	22.7179
8.04674	3.43846	5.37603	19.3414	20.0449
8.06344	4.50921	6.92807	18.0686	17.9837
8.08013	5.91582	9.16297	17.7723	17.8617
8.09683	7.77663	11.9623	18.953	18.9756
8.11352	10.0175	14.6542	22.1841	23.0801
8.13022	12.1476	15.6628	27.4658	26.8229
8.14691	13.1748	13.4264	32.9069	33.0139
8.16361	12.3101	8.75518	35.5183	34.7785
8.1803	9.92073	4.35874	34.4558	34.3147
8.19699	7.16858	2.03816	31.3428	30.8114
8.21369	4.98273	1.45565	27.8886	28.884
8.23038	3.6354	1.72949	24.7125	23.8809
8.24708	3.0171	2.39124	21.9387	20.6591
8.26377	2.95944	3.32071	19.5922	16.7865
8.28047	3.35939	4.59258	17.7252	17.4622
8.29716	4.20553	6.37624	16.4761	16.2019
8.31386	5.56011	8.84322	16.1516	15.6865
8.33055	7.51395	12.0277	17.3366	17.2847
8.34725	10.0029	15.3012	20.8269	20.7088
8.36394	12.5166	16.8453	26.9083	27.7722
8.38063	13.8633	14.4382	33.539	33.6802
8.39733	12.9462	8.87248	36.7914	38.0084
8.41402	10.1517	3.61126	35.5179	36.4656
8.43072	6.93363	0.98466	31.9004	33.0892
8.44741	4.4185	0.381648	28.0672	30.0407
8.46411	2.86894	0.636759	24.6405	25.9441
8.4808	2.09977	1.17631	21.6652	21.8977
8.4975	1.87543	1.84438	19.0978	18.3834
8.51419	2.03714	2.69945	16.9186	16.0896
8.53088	2.53799	3.89541	15.1564	14.8841
8.54758	3.42456	5.65329	13.9252	13.9242
8.56427	4.82042	8.22357	13.5218	13.2614
8.58097	6.89711	11.8301	14.5773	13.7287
8.59766	9.72098	15.9993	18.2018	17.587
8.61436	12.8732	18.697	25.3437	24.5247
8.63105	14.9003	16.47	34.08	33.4262
8.64775	14.0709	9.27827	38.81	35.8925
8.66444	10.6245	2.42528	37.2827	36.9203
8.68114	6.60753	-0.745198	32.8781	32.2141
8.69783	3.52729	-1.39315	28.5026	28.4537
8.71452	1.62448	-1.18148	24.7917	25.2694
8.73122	0.587364	-0.890243	21.6461	21.3344
8.74791	0.0426641	-0.745352	18.9333	18.1469
8.76461	-0.268134	-0.774947	16.5744	16.5328
8.7813	-0.504618	-0.975806	14.5215	14.7744
8.798	-0.767532	-1.3734	12.7436	12.7123
8.81469	-1.1379	-2.04585	11.2285	11.2593
8.83139	-1.71202	-3.14222	9.99832	10.1539
8.84808	-2.62467	-4.91601	9.1563	9.54948
8.86477	-4.08808	-7.73833	8.99941	9.01161
8.88147	-6.38173	-12.0193	10.2833	9.64367
8.89816	-9.75715	-17.5605	14.6267	14.2726
8.91486	-13.8676	-21.8187	23.9951	25.6431
8.93155	-16.6912	-18.8827	36.3105	36.1579
8.94825	-15.396	-8.2416	42.4188	42.6178
8.96494	-10.4939	0.676397	39.3325	39.4001
8.98164	-5.25433	3.93221	33.4921	30.8931
8.99833	-1.52289	4.27871	28.6842	28.1177
9.01503	0.716302	4.08321	25.0459	24.1397
9.03172	2.05275	4.21088	22.1992	21.5179
9.04841	3.02635	4.88282	19.9712	19.4614
9.06511	4.0095	6.1722	18.3871	18.2605
9.0818	5.25661	8.13934	17.6402	18.2413
9.0985	6.93012	10.7628	18.1319	16.9883
9.11519	9.06283	13.6682	20.4841	20.7253
9.13189	11.3591	15.6581	25.0611	25.7409
9.14858	12.9954	14.8597	30.8573	30.5293
9.16528	12.9479	10.7909	34.9917	35.3746
9.18197	11.0391	5.94943	35.3775	35.7081
9.19866	8.26634	2.6858	32.8331	33.2952
9.21536	5.76031	1.47554	29.3594	28.2306
9.23205	4.04624	1.46818	26.0116	25.1903
9.24875	3.13158	1.9908	23.0438	23.0016
9.26544	2.84426	2.79176	20.4941	20.4918
9.28214	3.04503	3.87705	18.3887	18.4332
9.29883	3.67756	5.38808	16.8159	16.0533
9.31553	4.78156	7.51601	15.9867	14.7155
9.33222	6.43927	10.3784	16.332	17.4226
9.34891	8.72167	13.8183	18.6227	20.027
9.36561	11.3761	16.6053	23.5624	25.4131
9.3823	13.5165	16.3424	30.4993	31.0666
9.399	13.7786	11.763	35.9583	37.8013
9.41569	11.6886	5.81443	36.7966	37.2023
9.43239	8.42525	1.79534	33.8991	33.5754
9.44908	5.44542	0.35453	29.9588	29.7387
9.46578	3.40296	0.296945	26.272	24.7364
9.48247	2.26434	0.724378	23.0544	23.3029
9.49917	1.7768	1.29891	20.2688	19.3754
9.51586	1.73119	1.98877	17.871	17.9767
9.53255	2.01792	2.90195	15.8519	14.6811
9.54925	2.62944	4.22001	14.257	15.0877
9.56594	3.64838	6.18308	13.2364	11.657
9.58264	5.22872	9.05534	13.1645	13.4247
9.59933	7.54555	13.0163	14.8102	14.5516
9.61603	10.612	17.2486	19.4534	19.8041
9.63272	13.7573	19.0581	27.7065	28.4211
9.64942	15.1983	15.051	36.2832	37.2362
9.66611	13.464	7.06371	39.3133	38.7134
9.6828	9.504	0.909145	36.4034	38.6394
9.6995	5.52914	-1.39926	31.709	32.6975
9.71619	2.71054	-1.66959	27.45	26.8191
9.73289	1.03931	-1.4031	23.8935	23.3353
9.74958	0.128802	-1.19826	20.8787	21.2254
9.76628	-0.387627	-1.20831	18.2813	19.2671
9.78297	-0.755767	-1.45947	16.0354	16.0702
9.79967	-1.13487	-1.98573	14.1097	13.3531
9.81636	-1.6463	-2.88063	12.5058	12.3171
9.83306	-2.41697	-4.32529	11.2846	11.6721
9.84975	-3.6212	-6.59872	10.6432	10.8412
9.86644	-5.48494	-10.0631	11.0796	9.64209
9.88314	-8.25556	-14.7916	13.7007	13.9926
9.89983	-11.8994	-19.5762	20.2363	19.5365
9.91653	-15.2858	-20.2212	30.8794	29.2441
9.93322	-15.9356	-13.0335	39.778	40.2706
9.94992	-12.6881	-3.4959	40.4776	42.0724
9.96661	-7.75475	1.86767	35.6616	35.4835
9.98331	-3.59908	3.21119	30.5174	29.7282
10	-0.919061	3.13605	26.3887	24.9454

## Sheet: Fig.3h
Target z	Predicted z
27.3594	25.7556
34.3693	31.3152
37.4452	34.9592
35.6738	35.6317
31.7468	30.3934
27.7949	26.1364
24.3252	22.8423
21.3261	20.5701
18.7274	17.819
16.4873	15.0949
14.5976	14.4325
13.1009	12.1867
12.1407	10.8953
12.0944	12.0591
13.7946	12.1595
18.6348	18.3471
27.4854	28.4929
36.9009	34.3006
40.1332	39.8794
36.8806	35.7609
31.8943	29.2847
27.5261	24.021
23.9556	22.1339
20.9704	20.6447
18.4372	16.5365
16.3084	16.5403
14.6041	14.4351
13.4422	13.0529
13.1361	11.8783
14.3758	13.8158
18.3457	18.247
25.9611	25.9867
34.8811	34.767
39.2126	39.2281
37.2029	37.9663
32.5919	31.6244
28.205	29.2968
24.5274	25.9423
21.4205	21.9681
18.7485	19.5324
16.4366	17.1255
14.4466	15.071
12.7707	12.9459
11.4502	11.6406
10.6325	10.8878
10.7185	10.6859
12.6299	10.8245
17.9869	16.1156
27.9078	26.0862
38.2366	34.9012
41.1332	39.3322
37.0607	37.4082
31.7227	31.2906
27.3323	25.6661
23.8539	21.6901
21.0127	19.8184
18.688	18.5738
16.888	16.9903
15.7525	15.5944
15.6266	16.793
17.1597	17.6634
21.2812	21.5995
28.0594	29.2567
34.8009	34.6519
37.3781	37.0771
35.3289	35.0583
31.3672	31.2838
27.4616	26.9784
24.0421	24.4547
21.0847	21.7006
18.523	16.1745
16.3193	16.3
14.4718	15.9864
13.0334	12.5686
12.1772	11.6591
12.324	11.5472
14.3941	14.5812
19.8435	19.5815
29.0788	30.1192
37.8199	38.0319
39.8978	40.3347
36.118	35.5623
31.1717	30.9273
26.9426	26.2707
23.4722	23.6045
20.5573	21.483
18.0795	17.4748
15.9997	13.9073
14.3447	14.6459
13.2423	13.284
13.0289	12.3777
14.4363	13.7266
18.6888	19.0426
26.6321	25.0866
35.5339	33.6458
39.3622	39.1327
36.9062	37.9763
32.2199	31.9584
27.8743	28.9488
24.2473	24.0736
21.1826	21.0962
18.5476	19.1148
16.2721	15.4833
14.3242	14.23
12.7074	12.0658
11.4883	11.3742
10.8765	10.9674
11.3947	10.5324
14.1785	12.5368
20.9181	18.6937
31.5112	29.3397
39.8779	38.0988
40.1348	38.61
35.2832	35.1791
30.2281	28.8377
26.158	25.2101
22.88	20.7589
20.1715	19.346
17.9497	17.3203
16.2442	16.903
15.2167	15.2574
15.25	15.018
17.0641	16.9318
21.6518	21.1606
28.9296	27.8929
35.664	35.6146
37.6696	38.2845
35.0675	34.3045
30.9182	29.949
26.9949	26.4425
23.601	24.4052
20.6706	22.4483
18.1263	18.8873
15.9215	17.5125
14.0364	15.608
12.4866	12.044
11.3578	10.7686
10.9078	11.077
11.7425	10.943
15.1295	15.2748
22.7425	23.9448
33.5719	31.9783
40.5497	38.9321
39.2969	39.3102
34.1609	33.567
29.2924	28.7787
25.4088	25.0258
22.2586	21.5762
19.6475	19.3143
17.5169	15.9739
15.9165	15.2073
15.0359	15.004
15.3087	14.8289
17.5503	17.5225
22.6714	22.3966
30.2403	28.2941
36.488	36.7497
37.573	37.6369
34.4448	34.4659
30.2588	28.485
26.4109	25.7058
23.0941	22.7097
20.2278	20.1584
17.7375	18.4826
15.5799	15.831
13.7371	13.44
12.2263	13.2778
11.1431	10.6466
10.7407	10.0325
11.6784	11.0125
15.2889	17.3881
23.1895	23.7555
34.1396	34.7124
40.8299	40.8157
39.2411	37.7997
34.0006	33.7708
29.1567	28.9215
25.3068	25.4218
22.1891	21.6915
19.6129	20.8481
17.5285	17.3903
15.9985	16.7745
15.2377	14.6434
15.7232	15.4266
18.264	18.2704
23.7419	24.9211
31.2675	30.9673
36.7972	35.6299
37.1413	38.2811
33.7914	32.6985
29.6487	29.6386
25.9017	25.9945
22.6683	22.7694
19.8699	19.0578
17.4417	17.0134
15.3496	13.7168
13.5896	14.3421
12.2097	12.0434
11.3691	11.679
11.4844	11.7669
13.4597	12.9935
18.8726	18.4245
28.5032	28.7314
38.0538	37.4779
40.4975	41.2734
36.5463	37.7342
31.3939	32.166
27.0867	26.772
23.6149	24.1478
20.7374	19.9746
18.3362	18.5023
16.3951	15.7231
15.0002	15.6712
14.4019	14.4596
15.1467	14.4397
18.1904	17.0064
24.4148	22.9774
32.5619	31.0109
37.7915	35.3438
37.3282	37.8024
33.4109	33.1843
29.1327	28.7844
25.3841	23.7731
22.1787	22.3689
19.4064	19.9208
16.9907	15.4319
14.8828	13.7922
13.049	14.0718
11.469	11.1547
10.1464	10.7243
9.13247	9.5414
8.61814	10.4554
9.06457	10.1219
11.6445	12.9416
18.4735	20.8272
30.4232	31.0249
40.9814	38.7896
41.814	42.2489
36.3253	36.5822
30.8291	31.4987
26.6955	26.581
23.5433	24.4392
21.0808	21.2311
19.2533	18.3831
18.1846	17.8132
18.1878	20.3342
19.7868	20.449
23.4695	24.6581
28.8627	29.8457
33.6776	35.4328
35.3309	38.5903
33.655	35.5224
30.4578	33.2864
27.1075	30.4864
24.0705	25.875
21.439	22.9176
19.2497	20.1322
17.5857	18.1697
16.6377	16.4961
16.7919	16.3554
18.7284	19.2456
23.1145	23.8185
29.5272	29.3641
35.0409	35.4604
36.469	36.2913
34.1095	35.5436
30.3862	32.1182
26.7539	29.2149
23.5438	23.3705
20.7628	22.309
18.3869	17.8261
16.4297	16.6465
14.9779	15.8428
14.2568	14.7285
14.7698	15.0866
17.4425	17.4594
23.2634	22.5238
31.4671	30.0552
37.5291	36.6722
37.8276	38.8435
34.146	34.9248
29.7925	30.4419
25.9368	25.7258
22.6473	22.0217
19.809	19.9756
17.3372	17.9569
15.1781	17.8187
13.2928	13.9966
11.6521	12.1097
10.2384	10.9882
9.05493	11.2266
8.16149	10.0412
7.71499	11.1309
8.24051	8.49863
10.9473	12.603
18.0537	21.0484
30.6495	31.9736
41.7377	41.5924
42.2905	42.3601
36.4305	37.2484
30.8543	31.7982
26.7743	27.5008
23.7314	23.7806
21.4158	20.1892
19.7876	19.8213
18.998	19.1866
19.3822	19.2768
21.4134	19.852
25.3108	24.5191
30.1799	30.1885
33.7945	31.5708
34.4154	35.3743
32.4425	32.3243
29.3992	28.7118
26.3267	26.7538
23.5569	22.8185
21.196	21.1486
19.331	19.4864
18.1119	17.9421
17.8339	16.3675
19.006	19.3804
22.1985	22.1142
27.3906	26.9436
32.7812	33.1668
35.4276	34.4378
34.4553	33.824
31.3966	31.1667
27.9733	27.9609
24.8067	26.7163
22.0374	22.5159
19.6967	20.4012
17.8396	18.4628
16.6099	16.5664
16.315	17.1904
17.5484	17.7641
21.0784	21.1594
27.1301	28.0091
33.6097	33.8652
36.7204	37.7368
35.3813	36.8792
31.7841	31.812
27.9885	28.1516
24.5876	24.4907
21.6326	23.6205
19.0858	19.0824
16.9331	17.0857
15.212	15.4013
14.0544	14.2638
13.7871	13.9982
15.1061	14.5428
19.1185	19.0073
26.5389	26.6084
34.9241	34.4755
38.7563	36.3803
36.725	37.0764
32.3015	31.9589
28.0362	28.0154
24.4113	24.5176
21.323	21.4801
18.6509	17.5426
16.3218	17.7219
14.2874	14.9581
12.5118	13.1755
10.9675	9.71693
9.6387	9.94767
8.5327	11.9762
7.70709	9.68625
7.36692	9.47588
8.03117	7.88931
11.037	12.4843
18.7854	20.648
31.9392	34.5135
42.4682	40.9401
42.0761	41.5592
35.9256	34.9614
30.463	29.6723
26.5296	25.1567
23.6123	24.0801
21.4297	21.1679
19.9606	18.3361
19.3847	17.7911
20.0543	20.5607
22.3618	22.1175
26.3853	24.9834
30.9553	28.7845
33.8445	32.4435
33.8799	32.5865
31.6764	30.7726
28.7145	27.8734
25.791	25.5466
23.183	23.1755
21.0017	18.9666
19.3604	18.9843
18.449	17.6886
18.621	17.8727
20.4008	20.5984
24.177	24.0889
29.3768	27.5154
33.734	33.7136
34.9813	32.9588
33.2101	33.0876
30.0768	30.721
26.8424	26.5973
23.9078	23.2523
21.376	20.7621
19.3047	18.4741
17.8018	17.4078
17.1023	16.578
17.6448	18.6717
20.0955	19.8774
24.9232	25.1959
31.0747	30.0168
35.4084	34.6099
35.6974	36.2902
32.9559	32.8064
29.3279	29.5282
25.8917	25.7658
22.8645	23.2601
20.2557	20.9141
18.0716	16.4596
16.3711	16.8243
15.3218	15.3509
15.2959	13.2367
17.0202	15.9485
21.4156	21.8759
28.5333	28.4621
35.3776	36.3721
37.6641	37.5719
35.2502	34.9759
31.1485	31.1084
27.215	28.1833
23.7998	24.5998
20.8506	20.6344
18.2915	18.2748
16.0775	14.2096
14.1922	14.841
12.6595	12.7242
11.5847	10.0692
11.2646	11.2147
12.3752	12.4517
16.279	15.5602
24.4548	24.6924
34.9681	36.9821
40.5851	40.6869
38.4629	40.8831
33.312	33.2433
28.6308	28.2575
24.8717	23.8748
21.7893	20.8502
19.2161	20.7173
17.1006	16.8244
15.4898	15.8478
14.5629	15.1132
14.7406	14.1359
16.8366	17.5146
21.8797	22.7182
29.7012	30.2106
36.5286	38.6507
38.0155	36.8981
34.8827	34.7639
30.5594	31.8443
26.612	26.9087
23.2345	23.8454
20.3245	20.7449
17.7933	18.5232
15.5852	16.8591
13.663	13.6604
12.0034	11.6264
10.6047	10.5104
9.50864	10.1213
8.8696	8.86066
9.11921	9.13473
11.2268	11.5637
17.1849	16.286
28.3852	29.404
39.7479	39.1121
42.1527	44.9795
37.191	39.0727
31.538	31.6994
27.2105	28.796
23.9122	24.6795
21.3185	22.7179
19.3414	20.0449
18.0686	17.9837
17.7723	17.8617
18.953	18.9756
22.1841	23.0801
27.4658	26.8229
32.9069	33.0139
35.5183	34.7785
34.4558	34.3147
31.3428	30.8114
27.8886	28.884
24.7125	23.8809
21.9387	20.6591
19.5922	16.7865
17.7252	17.4622
16.4761	16.2019
16.1516	15.6865
17.3366	17.2847
20.8269	20.7088
26.9083	27.7722
33.539	33.6802
36.7914	38.0084
35.5179	36.4656
31.9004	33.0892
28.0672	30.0407
24.6405	25.9441
21.6652	21.8977
19.0978	18.3834
16.9186	16.0896
15.1564	14.8841
13.9252	13.9242
13.5218	13.2614
14.5773	13.7287
18.2018	17.587
25.3437	24.5247
34.08	33.4262
38.81	35.8925
37.2827	36.9203
32.8781	32.2141
28.5026	28.4537
24.7917	25.2694
21.6461	21.3344
18.9333	18.1469
16.5744	16.5328
14.5215	14.7744
12.7436	12.7123
11.2285	11.2593
9.99832	10.1539
9.1563	9.54948
8.99941	9.01161
10.2833	9.64367
14.6267	14.2726
23.9951	25.6431
36.3105	36.1579
42.4188	42.6178
39.3325	39.4001
33.4921	30.8931
28.6842	28.1177
25.0459	24.1397
22.1992	21.5179
19.9712	19.4614
18.3871	18.2605
17.6402	18.2413
18.1319	16.9883
20.4841	20.7253
25.0611	25.7409
30.8573	30.5293
34.9917	35.3746
35.3775	35.7081
32.8331	33.2952
29.3594	28.2306
26.0116	25.1903
23.0438	23.0016
20.4941	20.4918
18.3887	18.4332
16.8159	16.0533
15.9867	14.7155
16.332	17.4226
18.6227	20.027
23.5624	25.4131
30.4993	31.0666
35.9583	37.8013
36.7966	37.2023
33.8991	33.5754
29.9588	29.7387
26.272	24.7364
23.0544	23.3029
20.2688	19.3754
17.871	17.9767
15.8519	14.6811
14.257	15.0877
13.2364	11.657
13.1645	13.4247
14.8102	14.5516
19.4534	19.8041
27.7065	28.4211
36.2832	37.2362
39.3133	38.7134
36.4034	38.6394
31.709	32.6975
27.45	26.8191
23.8935	23.3353
20.8787	21.2254
18.2813	19.2671
16.0354	16.0702
14.1097	13.3531
12.5058	12.3171
11.2846	11.6721
10.6432	10.8412
11.0796	9.64209
13.7007	13.9926
20.2363	19.5365
30.8794	29.2441
39.778	40.2706
40.4776	42.0724
35.6616	35.4835
30.5174	29.7282
26.3887	24.9454

## Sheet: Fig.4b
Time (ns)	Ground truth	Experiment
0	3	3
0.0168539	3	3
0.0337079	3	3
0.0505618	-1	-1
0.0674157	-3	-3
0.0842697	-1	-3
0.101124	3	3
0.117978	-1	-1
0.134831	1	1
0.151685	3	3
0.168539	3	3
0.185393	-3	-3
0.202247	-3	-3
0.219101	-1	-1
0.235955	3	3
0.252809	3	3
0.269663	-1	-1
0.286517	-3	-3
0.303371	-1	-1
0.320225	1	1
0.337079	3	3
0.353933	1	1
0.370787	3	3
0.38764	1	1
0.404494	3	3
0.421348	1	1
0.438202	1	1
0.455056	3	3
0.47191	1	1
0.488764	-1	-1
0.505618	3	3
0.522472	-3	-3
0.539326	1	1
0.55618	1	1
0.573034	-3	-3
0.589888	1	1
0.606742	1	1
0.623596	3	3
0.640449	1	1
0.657303	-1	-1
0.674157	-1	-1
0.691011	1	1
0.707865	3	3
0.724719	-3	-3
0.741573	1	1
0.758427	3	3
0.775281	-1	-1
0.792135	1	1
0.808989	-3	-3
0.825843	3	3
0.842697	1	1
0.859551	-1	-1
0.876404	-1	-1
0.893258	1	1
0.910112	1	1
0.926966	3	3
0.94382	-1	-1
0.960674	-3	-3
0.977528	1	1
0.994382	1	1
1.01124	1	1
1.02809	-1	-1
1.04494	-3	-3
1.0618	3	3
1.07865	1	1
1.09551	1	1
1.11236	-3	-3
1.12921	-1	-1
1.14607	-3	-3
1.16292	3	3
1.17978	3	3
1.19663	1	1
1.21348	1	1
1.23034	-3	-3
1.24719	-3	-3
1.26404	-3	-3
1.2809	1	1
1.29775	-3	-3
1.31461	-1	-1
1.33146	-3	-3
1.34831	3	3
1.36517	-1	-1
1.38202	1	1
1.39888	-1	-1
1.41573	-3	-3
1.43258	3	3
1.44944	3	3
1.46629	-1	-1
1.48315	1	1
1.5	3	3

## Sheet: Fig.4c
Time (ns)	Ground truth	Experiment
0	-3	-3
0.0168539	-3	-3
0.0337079	-3	-3
0.0505618	-1	-1
0.0674157	1	1
0.0842697	-1	-1
0.101124	-3	-3
0.117978	-1	-1
0.134831	1	1
0.151685	3	3
0.168539	-1	-1
0.185393	-3	-3
0.202247	1	1
0.219101	-1	-1
0.235955	-3	-3
0.252809	1	1
0.269663	1	1
0.286517	1	1
0.303371	1	1
0.320225	-1	-1
0.337079	3	3
0.353933	-3	-3
0.370787	-3	-3
0.38764	-3	-3
0.404494	-3	-3
0.421348	1	1
0.438202	-1	-1
0.455056	1	1
0.47191	1	1
0.488764	-3	-3
0.505618	1	1
0.522472	-1	-1
0.539326	1	1
0.55618	-1	-1
0.573034	-1	-1
0.589888	3	3
0.606742	-1	-1
0.623596	-1	-1
0.640449	3	3
0.657303	3	3
0.674157	-3	-3
0.691011	1	1
0.707865	-1	-1
0.724719	3	3
0.741573	-1	-1
0.758427	-3	-3
0.775281	1	1
0.792135	1	1
0.808989	-3	-3
0.825843	1	-1
0.842697	-3	-3
0.859551	1	1
0.876404	3	3
0.893258	3	3
0.910112	-3	-3
0.926966	1	1
0.94382	-3	-3
0.960674	-3	-1
0.977528	-1	-1
0.994382	3	3
1.01124	-3	-3
1.02809	-1	-1
1.04494	-1	-1
1.0618	1	1
1.07865	-3	-3
1.09551	-3	-3
1.11236	-3	-3
1.12921	-3	-3
1.14607	-1	-1
1.16292	-3	-3
1.17978	-3	-3
1.19663	1	1
1.21348	-3	-3
1.23034	-1	-1
1.24719	-3	-3
1.26404	-3	-3
1.2809	-1	-1
1.29775	1	1
1.31461	3	3
1.33146	-3	-3
1.34831	1	1
1.36517	-3	-3
1.38202	-1	-1
1.39888	3	3
1.41573	-3	-3
1.43258	1	1
1.44944	-3	-3
1.46629	3	3
1.48315	3	3
1.5	-3	-3

## Sheet: Fig.4d
SNR (dB)	BER
12	0.0605
16	0.0193333
20	0.00261667
24	0.000333333
28	0.0001
32	5e-05

## Sheet: Fig.4f
Time (ns)	Ground truth	Experiment
0	0.302399	0.264472
0.0167598	0.413373	0.382914
0.0335196	0.339176	0.281148
0.0502793	0.346293	0.347156
0.0670391	0.352587	0.383619
0.0837989	0.321527	0.333271
0.100559	0.255639	0.22599
0.117318	0.22813	0.246105
0.134078	0.314351	0.316703
0.150838	0.543357	0.541371
0.167598	0.503589	0.481141
0.184358	0.405473	0.39395
0.201117	0.544575	0.534369
0.217877	0.429061	0.413367
0.234637	0.437782	0.382159
0.251397	0.341638	0.345522
0.268156	0.276586	0.268494
0.284916	0.440085	0.458073
0.301676	0.565083	0.592274
0.318436	0.470172	0.48281
0.335196	0.369128	0.38715
0.351955	0.35353	0.380473
0.368715	0.479504	0.518905
0.385475	0.434803	0.493648
0.402235	0.621237	0.650191
0.418994	0.493072	0.510198
0.435754	0.500142	0.494897
0.452514	0.516415	0.512538
0.469274	0.470465	0.466403
0.486034	0.379803	0.406389
0.502793	0.314641	0.344203
0.519553	0.347624	0.339114
0.536313	0.349626	0.390736
0.553073	0.372046	0.432447
0.569832	0.519566	0.571766
0.586592	0.428641	0.4545
0.603352	0.357269	0.392246
0.620112	0.290545	0.325926
0.636872	0.459218	0.470375
0.653631	0.375508	0.420996
0.670391	0.312242	0.351347
0.687151	0.497345	0.497144
0.703911	0.415883	0.405609
0.72067	0.328559	0.439646
0.73743	0.338443	0.377041
0.75419	0.30438	0.314184
0.77095	0.250924	0.297718
0.787709	0.294825	0.347263
0.804469	0.383011	0.405537
0.821229	0.286888	0.335202
0.837989	0.286551	0.293198
0.854749	0.281092	0.36037
0.871508	0.237606	0.251154
0.888268	0.367317	0.369006
0.905028	0.442756	0.418756
0.921788	0.314595	0.301634
0.938547	0.338187	0.313404
0.955307	0.371386	0.421859
0.972067	0.288927	0.313591
0.988827	0.287541	0.299133
1.00559	0.240153	0.236761
1.02235	0.221578	0.230659
1.03911	0.425061	0.475846
1.05587	0.348155	0.381476
1.07263	0.273397	0.319613
1.08939	0.473222	0.514593
1.10615	0.555446	0.528742
1.12291	0.469789	0.462241
1.13966	0.631062	0.666265
1.15642	0.453263	0.49835
1.17318	0.347011	0.307147
1.18994	0.44671	0.458253
1.2067	0.367825	0.392767
1.22346	0.312625	0.325517
1.24022	0.466175	0.442312
1.25698	0.431048	0.407222
1.27374	0.347104	0.337977
1.2905	0.408698	0.424773
1.30726	0.535983	0.508807
1.32402	0.51219	0.541994
1.34078	0.565414	0.565258
1.35754	0.533435	0.585545
1.3743	0.395499	0.404164
1.39106	0.345213	0.336925
1.40782	0.290442	0.327445
1.42458	0.263256	0.293724
1.44134	0.326821	0.360802
1.4581	0.488169	0.451231
1.47486	0.558646	0.505447
1.49162	0.531867	0.53969
1.50838	0.509291	0.500856
1.52514	0.403706	0.409373
1.5419	0.322999	0.309046
1.55866	0.282941	0.312782
1.57542	0.253641	0.232739
1.59218	0.332932	0.303839
1.60894	0.321056	0.340034
1.6257	0.415618	0.42784
1.64246	0.36594	0.383171
1.65922	0.368968	0.347993
1.67598	0.350636	0.361475
1.69274	0.281043	0.306042
1.7095	0.292203	0.304021
1.72626	0.251003	0.262165
1.74302	0.347096	0.353911
1.75978	0.308393	0.314951
1.77654	0.344788	0.347574
1.7933	0.27436	0.26038
1.81006	0.317995	0.276954
1.82682	0.25251	0.275293
1.84358	0.214809	0.206445
1.86034	0.23187	0.235652
1.87709	0.22404	0.234096
1.89385	0.361949	0.345585
1.91061	0.510346	0.502564
1.92737	0.488481	0.468132
1.94413	0.3515	0.401546
1.96089	0.4641	0.514384
1.97765	0.337377	0.378878
1.99441	0.263128	0.288833
2.01117	0.303878	0.31839
2.02793	0.322998	0.378132
2.04469	0.342031	0.386693
2.06145	0.543637	0.573939
2.07821	0.54592	0.552205
2.09497	0.459595	0.467621
2.11173	0.333166	0.381505
2.12849	0.315096	0.330144
2.14525	0.405527	0.417224
2.16201	0.430254	0.462885
2.17877	0.404327	0.436725
2.19553	0.367444	0.368172
2.21229	0.483611	0.463595
2.22905	0.379868	0.405112
2.24581	0.341677	0.383606
2.26257	0.27162	0.316554
2.27933	0.274892	0.249907
2.29609	0.36997	0.387308
2.31285	0.359913	0.363076
2.32961	0.352803	0.368505
2.34637	0.280403	0.282082
2.36313	0.241753	0.298689
2.37989	0.233127	0.264764
2.39665	0.351501	0.367586
2.41341	0.302906	0.297662
2.43017	0.271957	0.240311
2.44693	0.404581	0.372611
2.46369	0.308676	0.30247
2.48045	0.347779	0.356436
2.49721	0.27654	0.288071
2.51397	0.228186	0.239604
2.53073	0.238531	0.248547
2.54749	0.340627	0.354664
2.56425	0.336452	0.367611
2.58101	0.311213	0.335216
2.59777	0.251943	0.287168
2.61453	0.224351	0.227015
2.63128	0.334182	0.350885
2.64804	0.410598	0.435079
2.6648	0.33775	0.354592
2.68156	0.322343	0.308122
2.69832	0.252728	0.298855
2.71508	0.219357	0.241986
2.73184	0.529235	0.529863
2.7486	0.353004	0.385677
2.76536	0.309283	0.340179
2.78212	0.299676	0.332786
2.79888	0.346318	0.372572
2.81564	0.456241	0.480302
2.8324	0.599846	0.597219
2.84916	0.390704	0.44407
2.86592	0.294498	0.344956
2.88268	0.24654	0.32809
2.89944	0.526953	0.561616
2.9162	0.475677	0.547085
2.93296	0.39339	0.420251
2.94972	0.363008	0.400925
2.96648	0.386246	0.410526
2.98324	0.406427	0.471276
3	0.30744	0.333243

[truncated: 9 more sheets: Fig.4g, Fig.4h, Fig.5g, Supplementary_fig.2a, Supplementary_fig.2b, Supplementary_fig.4, Supplementary_fig.5, Supplementary_fig.6, Supplementary_fig.7]
